# Supplementary material for: Metabolic and Phenotypic Differences between Mice Producing a Werner Syndrome Helicase Mutant Protein and Wrn Null Mice
Source: PLoS One. 2015 Oct 8;10(10):e0140292. doi: 10.1371/journal.pone.0140292 (PMC4598085; doi:10.1371/journal.pone.0140292)
Supplement: S1 Table — (XLSX) [file pone.0140292.s009.xlsx]

## Sheet: Table S1
Table S1. Metabolite names and codes
Amino acids
Biocrates code	Analyte
Ala	Alanine
Arg	Arginine
Asn	Asparagine
Asp	Aspartate
Cit	Citrulline
Gln	Glutamine
Glu	Glutamate
Gly	Glycine
His	Histidine
Ile	Isoleucine
Leu	Leucine
Lys	Lysine
Met	Methionine
Orn	Ornithine
Phe	Phenylalanine
Pro	Proline
Ser	Serine
Thr	Threonine
Trp	Tryptophan
Tyr	Tyrosine
Val	Valine
Biogenic Amines
Biocrates code	Analyte
ADMA	Asymmetric dimethylarginine
SDMA	Symmetric dimethylarginine
total DMA	Total dimethylarginine
Alpha-AAA	alpha-aminoadipic acid
Histamine	Histamine
Met-SO	Methionine-Sulfoxide
Kyn	Kynurenine
OH-Kyn	Hydroxykynurenine
Putrescine	Putrescine
Spermidine	Spermidine
Spermine	Spermine
Serotonin	Serotonin
PEA	Phenylethylamine
Nitro-Tyr	Nitrotyrosine
OH-Pro	Hydroxyproline
Creatinine	Creatinine
Taurine	Taurine
Sarcosine	Sarcosine
DOPA	Dihydroxyphenylalanine
Dopamin	Dopamin
Acylcarnitine
Biocrates code	Analyte
C0	Carnitine (free)
C2	Acetylcarnitine
C3	Propionylcarnitine
C3:1	Propenoylcarnitine
C3-OH	Hydroxypropionylcarnitine
C4	Butyrylcarnitine / Isobutyrylcarnitine
C4:1	Butenoylcarnitine
C4-OH (C3-DC)	Hydroxybutyrylcarnitine (Malonylcarnitine)
C5	Isovalerylcarnitine / 2-Methylbutyrylcarnitine / Valerylcarnitine
C5:1	Tiglylcarnitine / 3-Methyl-crotonylcarnitine
C5:1-DC	Glutaconylcarnitine / Mesaconylcarnitine
C5-DC (C6-OH)	Glutarylcarnitine (Hydroxyhexanoylcarnitine [= Hydroxycaproylcarnitine])
C5-M-DC	Methylglutarylcarnitine
C5-OH (C3-DC-M)	Hydroxyisovalerylcarnitine / Hydroxy-2-methylbutyryl / Hydroxyvalerylcarnitine (Methylmalonylcarnitine)
C6 (C4:1-DC)	Hexanoylcarnitine [= Caproylcarnitine] (Fumarylcarnitine)
C6:1	Hexenoylcarnitine
C7-DC	Pimelylcarnitine
C8	Octanoylcarnitine [= Caprylylcarnitine]
C8:1	Octenoylcarnitine
C9	Nonanoylcarnitine [= Pelargonylcarnitine]
C10	Decanoylcarnitine [= Caprylcarnitine]
C10:1	Decenoylcarnitine
C10:2	Decadienoylcarnitine
C12	Dodecanoylcarnitine [= Laurylcarnitine]
C12:1	Dodecenoylcarnitine
C12-DC	Dodecanedioylcarnitine
C14	Tetradecanoylcarnitine [= Myristylcarnitine]
C14:1	Tetradecenoylcarnitine [= Myristoleylcarnitine]
C14:1-OH	Hydroxytetradecenoylcarnitine [= Hydroxymyristoleylcarnitine]
C14:2	Tetradecadienoylcarnitine
C14:2-OH	Hydroxytetradecadienoylcarnitine
C16	Hexadecanoylcarnitine [= Palmitoylcarnitine]
C16:1	Hexadecenoylcarnitine [= Palmitoleylcarnitine]
C16:1-OH	Hydroxyhexadecenoylcarnitine [= Hydroxypalmitoleylcarnitine]
C16:2	Hexadecadienoylcarnitine
C16:2-OH	Hydroxyhexadecadienoylcarnitine
C16-OH	Hydroxyhexadecanolycarnitine [= Hydroxypalmitoylcarnitine]
C18	Octadecanoylcarnitine [= Stearylcarnitine]
C18:1	Octadecenoylcarnitine [= Oleylcarnitine]
C18:1-OH	Hydroxyoctadecenoylcarnitine [= Hydroxyoleylcarnitine]
C18:2	Octadecadienoylcarnitine [= Linoleylcarnitine]
Lysophosphatidylcholines
Biocrates code	Analyte
lysoPC a C14:0	Lysophosphatidylcholine with acyl residue C14:0
lysoPC a C16:0	Lysophosphatidylcholine with acyl residue C16:0
lysoPC a C16:1	Lysophosphatidylcholine with acyl residue C16:1
lysoPC a C17:0	Lysophosphatidylcholine with acyl residue C17:0
lysoPC a C18:0	Lysophosphatidylcholine with acyl residue C18:0
lysoPC a C18:1	Lysophosphatidylcholine with acyl residue C18:1
lysoPC a C18:2	Lysophosphatidylcholine with acyl residue C18:2
lysoPC a C20:3	Lysophosphatidylcholine with acyl residue C20:3
lysoPC a C20:4	Lysophosphatidylcholine with acyl residue C20:4
lysoPC a C24:0	Lysophosphatidylcholine with acyl residue C24:0
lysoPC a C26:0	Lysophosphatidylcholine with acyl residue C26:0
lysoPC a C26:1	Lysophosphatidylcholine with acyl residue C26:1
lysoPC a C28:0	Lysophosphatidylcholine with acyl residue C28:0
lysoPC a C28:1	Lysophosphatidylcholine with acyl residue C28:1
Phosphatidylcholines
Biocrates code	Analyte
PC aa C24:0	Phosphatidylcholine with diacyl residue sum C24:0
PC aa C26:0	Phosphatidylcholine with diacyl residue sum C26:0
PC aa C28:1	Phosphatidylcholine with diacyl residue sum C28:1
PC aa C30:0	Phosphatidylcholine with diacyl residue sum C30:0
PC aa C30:2	Phosphatidylcholine with diacyl residue sum C30:2
PC aa C32:0	Phosphatidylcholine with diacyl residue sum C32:0
PC aa C32:1	Phosphatidylcholine with diacyl residue sum C32:1
PC aa C32:2	Phosphatidylcholine with diacyl residue sum C32:2
PC aa C32:3	Phosphatidylcholine with diacyl residue sum C32:3
PC aa C34:1	Phosphatidylcholine with diacyl residue sum C34:1
PC aa C34:2	Phosphatidylcholine with diacyl residue sum C34:2
PC aa C34:3	Phosphatidylcholine with diacyl residue sum C34:3
PC aa C34:4	Phosphatidylcholine with diacyl residue sum C34:4
PC aa C36:0	Phosphatidylcholine with diacyl residue sum C36:0
PC aa C36:1	Phosphatidylcholine with diacyl residue sum C36:1
PC aa C36:2	Phosphatidylcholine with diacyl residue sum C36:2
PC aa C36:3	Phosphatidylcholine with diacyl residue sum C36:3
PC aa C36:4	Phosphatidylcholine with diacyl residue sum C36:4
PC aa C36:5	Phosphatidylcholine with diacyl residue sum C36:5
PC aa C36:6	Phosphatidylcholine with diacyl residue sum C36:6
PC aa C38:0	Phosphatidylcholine with diacyl residue sum C38:0
PC aa C38:1	Phosphatidylcholine with diacyl residue sum C38:1
PC aa C38:3	Phosphatidylcholine with diacyl residue sum C38:3
PC aa C38:4	Phosphatidylcholine with diacyl residue sum C38:4
PC aa C38:5	Phosphatidylcholine with diacyl residue sum C38:5
PC aa C38:6	Phosphatidylcholine with diacyl residue sum C38:6
PC aa C40:1	Phosphatidylcholine with diacyl residue sum C40:1
PC aa C40:2	Phosphatidylcholine with diacyl residue sum C40:2
PC aa C40:3	Phosphatidylcholine with diacyl residue sum C40:3
PC aa C40:4	Phosphatidylcholine with diacyl residue sum C40:4
PC aa C40:5	Phosphatidylcholine with diacyl residue sum C40:5
PC aa C40:6	Phosphatidylcholine with diacyl residue sum C40:6
PC aa C42:0	Phosphatidylcholine with diacyl residue sum C42:0
PC aa C42:1	Phosphatidylcholine with diacyl residue sum C42:1
PC aa C42:2	Phosphatidylcholine with diacyl residue sum C42:2
PC aa C42:4	Phosphatidylcholine with diacyl residue sum C42:4
PC aa C42:5	Phosphatidylcholine with diacyl residue sum C42:5
PC aa C42:6	Phosphatidylcholine with diacyl residue sum C42:6
PC ae C30:0	Phosphatidylcholine with acyl-alkyl residue sum C30:0
PC ae C30:1	Phosphatidylcholine with acyl-alkyl residue sum C30:1
PC ae C30:2	Phosphatidylcholine with acyl-alkyl residue sum C30:2
PC ae C32:1	Phosphatidylcholine with acyl-alkyl residue sum C32:1
PC ae C32:2	Phosphatidylcholine with acyl-alkyl residue sum C32:2
PC ae C34:0	Phosphatidylcholine with acyl-alkyl residue sum C34:0
PC ae C34:1	Phosphatidylcholine with acyl-alkyl residue sum C34:1
PC ae C34:2	Phosphatidylcholine with acyl-alkyl residue sum C34:2
PC ae C34:3	Phosphatidylcholine with acyl-alkyl residue sum C34:3
PC ae C36:0	Phosphatidylcholine with acyl-alkyl residue sum C36:0
PC ae C36:1	Phosphatidylcholine with acyl-alkyl residue sum C36:1
PC ae C36:2	Phosphatidylcholine with acyl-alkyl residue sum C36:2
PC ae C36:3	Phosphatidylcholine with acyl-alkyl residue sum C36:3
PC ae C36:4	Phosphatidylcholine with acyl-alkyl residue sum C36:4
PC ae C36:5	Phosphatidylcholine with acyl-alkyl residue sum C36:5
PC ae C38:0	Phosphatidylcholine with acyl-alkyl residue sum C38:0
PC ae C38:1	Phosphatidylcholine with acyl-alkyl residue sum C38:1
PC ae C38:2	Phosphatidylcholine with acyl-alkyl residue sum C38:2
PC ae C38:3	Phosphatidylcholine with acyl-alkyl residue sum C38:3
PC ae C38:4	Phosphatidylcholine with acyl-alkyl residue sum C38:4
PC ae C38:5	Phosphatidylcholine with acyl-alkyl residue sum C38:5
PC ae C38:6	Phosphatidylcholine with acyl-alkyl residue sum C38:6
PC ae C40:0	Phosphatidylcholine with acyl-alkyl residue sum C40:0
PC ae C40:1	Phosphatidylcholine with acyl-alkyl residue sum C40:1
PC ae C40:2	Phosphatidylcholine with acyl-alkyl residue sum C40:2
PC ae C40:3	Phosphatidylcholine with acyl-alkyl residue sum C40:3
PC ae C40:4	Phosphatidylcholine with acyl-alkyl residue sum C40:4
PC ae C40:5	Phosphatidylcholine with acyl-alkyl residue sum C40:5
PC ae C40:6	Phosphatidylcholine with acyl-alkyl residue sum C40:6
PC ae C42:0	Phosphatidylcholine with acyl-alkyl residue sum C42:0
PC ae C42:1	Phosphatidylcholine with acyl-alkyl residue sum C42:1
PC ae C42:2	Phosphatidylcholine with acyl-alkyl residue sum C42:2
PC ae C42:3	Phosphatidylcholine with acyl-alkyl residue sum C42:3
PC ae C42:4	Phosphatidylcholine with acyl-alkyl residue sum C42:4
PC ae C42:5	Phosphatidylcholine with acyl-alkyl residue sum C42:5
PC ae C44:3	Phosphatidylcholine with acyl-alkyl residue sum C44:3
PC ae C44:4	Phosphatidylcholine with acyl-alkyl residue sum C44:4
PC ae C44:5	Phosphatidylcholine with acyl-alkyl residue sum C44:5
PC ae C44:6	Phosphatidylcholine with acyl-alkyl residue sum C44:6
Sphingomyelins
Biocrates code	Analyte
SM (OH) C14:1	Hydroxysphingomyelin with acyl residue sum C14:1
SM (OH) C16:1	Hydroxysphingomyelin with acyl residue sum C16:1
SM (OH) C22:1	Hydroxysphingomyelin with acyl residue sum C22:1
SM (OH) C22:2	Hydroxysphingomyelin with acyl residue sum C22:2
SM (OH) C24:1	Hydroxysphingomyelin with acyl residue sum C24:1
SM C16:0	Sphingomyelin with acyl residue sum C16:0
SM C16:1	Sphingomyelin with acyl residue sum C16:1
SM C18:0	Sphingomyelin with acyl residue sum C18:0
SM C18:1	Sphingomyelin with acyl residue sum C18:1
SM C20:2	Sphingomyelin with acyl residue sum C20:2
SM C22:3	Sphingomyelin with acyl residue sum C22:3
SM C24:0	Sphingomyelin with acyl residue sum C24:0
SM C24:1	Sphingomyelin with acyl residue sum C24:1
SM C26:0	Sphingomyelin with acyl residue sum C26:0
SM C26:1	Sphingomyelin with acyl residue sum C26:1
Hexoses
Biocrates code	Analytes
H1	Glucose, Aldohexose, L-Allopyranose, D-Allose, D-Altropyranose, D-Glucopyranose, alpha-D-Glucopyranose, beta-D-Glucopyranose, D-Mannopyranose, alpha-D-Mannopyranose, L-Gulopyranose, D-Gulopyranose, D-Idopyranose, Alpha-L-Galactopyranose, alpha-D-Galactopyranose, beta-D-Galactopyranose, D-Talose, D-Talopyranose, Ketohexose, D-Psicopyranose, L-Fructofuranose, D-Fructose, D-Fructofuranose, L-Sorbopy…
Prostaglandins
Biocrates code	Analyte
9S-HODE	(±)9-hydroxy-10E,12Z-octadecadienoic acid
13S-HODE	13(S)-hydroxy-9Z,11E-octadecadienoic acid
14(15)-EpETE	(±)14(15)-epoxy-5Z,8Z,11Z,17Z-eicosatetraenoic acid
12S-HETE	12(S)-hydroxy-5Z,8Z,10E,14Z-eicosatetraenoic acid
15S-HETE	15(S)-hydroxy-5Z,8Z,11Z,13E-eicosatetraenoic acid
15S-HpETE	15(S)- hydroperoxy-5Z,8Z,11Z,13E-eicosatetraenoic acid
LTB4	Leukotriene B4
5S-HpETE	5(S)-hydroperoxy-6E,8Z,11Z,14Z-eicosatetraenoic acid
TXB2	Tromboxane B2
LTD4	Leukotriene D4
DHA	Docosahexaenoic acid
PGE2	Prostaglandin E2
8-iso PGF2a	8-iso-Prostaglandin F2alpha
PGF2a	Prostaglandin F2alpha
6-keto-PGF1a	6-keto-Prostaglandin F1alpha
PGD2	Prostaglandin D2
AA	Arachidonic acid
