# Supplementary material for: Metabolic and Phenotypic Differences between Mice Producing a Werner Syndrome Helicase Mutant Protein and Wrn Null Mice
Source: PLoS One. 2015 Oct 8;10(10):e0140292. doi: 10.1371/journal.pone.0140292 (PMC4598085; doi:10.1371/journal.pone.0140292)
Supplement: S2 Table — (XLSX) [file pone.0140292.s010.xlsx]

## Sheet: Cytokines
Sample Identification	Material	Sample Description	Cytokines (pg/mL)	IL-1a	IL-1b	IL-2	IL-3	IL-4	IL-5	IL-6	IL-9	IL-10	IL-12(p40)	IL-12(p70)	IL-13	IL-15	IL-17	IL-18	G-CSF	GM-CSF	M-CSF	LIF	IFN-g	KC	MCP-1	MIP-1a	MIP-1b	MIP-2	MIG	Eotaxin	RANTES	TNF-a	FGF-basic	PDGF-bb	VEGF
WT-1	serum	Wild type		19.41	377.61	42.03	31.97	18.64	22.48	11.31	394.55	79.14	231.49	456.96	618.62	498.89	132.49	1160.74	146.82	99.77	1656.71	46.2	37.27	30.86	270.58	21.13	57.06	15.38	276.05	726.4	20.97	478.34	227.68	1584.67	54.61
WT-2	serum	Wild type		16.29	551.99	23.67	41.58	28.48	26.5	28.65	OOR <	142.1	264.6	887.37	1119.83	203.84	110.62	592.39	239.72	195.88	1806.21	10.04	62.95	71.63	418.36	36.84	77.88	2.43	107.55	1059.26	22.84	668.01	33.65	114.51	20.12
WT-3	serum	Wild type		7.26	349.94	16.72	19.71	15.72	20.13	16.04	OOR <	63.86	169.67	389.49	536.3	260.35	93.24	684.31	223.52	OOR <	1269.52	15.72	18.22	114.97	228.85	20.75	46.58	3.86	135.87	OOR <	7.94	393.19	52.52	215.52	18.72
WT-4	serum	Wild type		13.44	416.53	44.96	35.91	23.34	23.54	16.58	OOR <	72.6	187.54	599.67	715.48	405.61	46.52	874.09	185.4	143.12	1574.17	30.98	47.56	63.68	333.58	25.2	63.48	11.39	177.02	811.66	20.55	514.29	142.6	499.11	35.93
WT-5	serum	Wild type		19.54	439.58	66.08	34.78	19.38	25.65	17.25	400.59	92.21	309.99	555.93	780.19	400.67	159.73	812.65	150.75	75.56	1743.54	16.96	60.52	91.6	310.42	26.86	58.66	14.91	345.28	1065.84	34.93	451.42	275.07	24377.4	31.95
WT-6	serum	Wild type		16.42	503.81	69.4	43.57	26.09	26.92	19.02	363.28	55.1	164.36	724.44	989.42	745.08	156.07	1303.68	102.15	151.26	1473.34	60.6	57.01	49.47	350.64	31.48	76.68	25.39	337.21	1019.09	11.22	509.8	341.18	2929.18	78.8
WT-7	serum	Wild type		39.03	646.33	180.84	101.84	52.6	43.09	34.41	567.26	226.19	315.84	1383.92	1594.25	1332.63	253.6	1692.4	243.78	206.21	1630.22	85.48	103.16	91.76	510.08	48.72	143.81	41.04	470.07	1543.69	43.8	990.16	556.12	9819.25	127.35
WT-8	serum	Wild type		41.66	631.98	182.47	90.2	52.33	51.04	41.91	699.33	227.27	336.95	1280.81	1476.97	2533.93	244.29	2262.18	199.89	267.05	1689.19	161.16	109.64	92.89	498.26	71.19	142.63	74.37	1077.31	1442.25	44.41	997.16	1084.25	18370.1	295.81
WS-1	serum	Wrn helicase mutant		23.57	522.43	62.77	54.75	28.61	27.76	21.21	OOR <	218.66	334.6	643.85	841.4	425.35	169.93	548.7	129.22	132.87	1636.83	26.12	55.12	69.36	367.45	31.68	77.88	12.63	308.2	963.5	41.19	586.43	146.23	1690.4	42.79
WS-2	serum	Wrn helicase mutant		26.18	610.34	32.19	61.7	35.76	28.6	32.96	231	187.44	318.18	1060.28	1352.72	229.65	114.26	403.94	139.96	243.13	1780.59	9.23	76.71	81.31	421.92	43.86	93.02	5.61	91.9	1209.31	37.15	832.67	43.31	101.93	17.89
WS-3	serum	Wrn helicase mutant		2.41	369.74	12.09	19.71	19.38	17.99	7.51	OOR <	129.11	234.95	478.28	529.15	198.64	90.01	323.24	73.63	OOR <	1768.96	8.04	25.86	34.22	254.14	17.49	42.54	3.54	137.44	OOR <	19.3	370.82	11.84	69.42	16.22
WS-4	serum	Wrn helicase mutant		24.62	377.61	56.79	62.28	22.09	26.08	15.78	OOR <	198.21	328.34	657.19	1083.57	365.95	138.58	818.53	157.64	165.13	1579.33	29.07	83.19	47.17	314.31	27.74	75.48	10.15	180.2	803.47	38.97	572.88	168.8	750.5	39.36
WS-5	serum	Wrn helicase mutant		18.89	603.1	60.37	54.47	31.91	33.6	24.55	OOR <	226.19	321.3	810.99	1069.07	489.13	159.73	906	329.06	168.1	1845.47	32.67	71.32	73.57	441.37	32.47	89.04	15.26	276.05	1072.39	26.25	713.54	171.14	889.12	53.74
WS-6	serum	Wrn helicase mutant		17.59	1261.03	25.36	34.22	34.99	14.53	31.08	OOR <	208.98	347.14	495.41	1054.57	193.44	110.21	217.23	239.72	131.1	2292.97	8.44	56.74	95.13	453.61	35.84	77.88	2.43	165.92	843.78	18.88	636.23	23.33	60.99	17.89
WS-7	serum	Wrn helicase mutant		8.03	361.84	14.8	26.37	21.1	18.42	16.58	421.24	157.23	239.94	604.07	888.27	201.24	59.4	413.83	116.61	138.07	2043.07	12.46	39.71	43.7	306.51	15.4	59.47	4.24	118.54	689.92	16.57	469.36	36.93	105.1	22.92
WS-8	serum	Wrn helicase mutant		22.01	477.54	65.78	59.38	28.73	28.6	20.66	173.43	204.67	274.65	774.37	989.42	600.86	161.36	980.68	452.25	171.03	1531.69	42.96	60.52	54.72	363.73	28.52	84.66	17.88	350.12	1005.42	33.71	654.38	255.91	1146.25	63.61
Null-1	serum	Wrn null		4.31	256	23.11	23.31	10.69	11.46	5.57	OOR <	107.42	206.99	389.49	475.58	368.44	109.4	545.56	58.2	33.22	1316.02	24.44	22.59	30.52	193.71	11.09	36.86	13.16	255.2	202.64	17.62	330.56	161.74	681.2	37.64
Null-2	serum	Wrn null		7.26	313.79	47.31	19.71	13.07	17.99	5.21	106.55	105.25	152.62	352.03	629.37	338.52	105.97	558.11	70.81	OOR <	1469.09	23.6	20.95	38.23	173.06	12.4	43.35	13.27	186.55	141.49	10.14	308.2	94.58	2607.94	38.79
Null-3	serum	Wrn null		12.93	329.94	60.37	30.28	21.1	18.42	12.6	346.88	126.94	337.73	514.77	798.18	378.37	149.15	705.46	94.49	131.1	1411.27	27.8	45.39	56.68	264.45	16.26	53.03	15.67	392.16	761.44	23.67	435.73	182.73	3566.11	38.79
Null-4	serum	Wrn null		13.18	439.58	101.29	49.58	24.21	26.08	14.58	285.92	135.6	290.16	604.07	917.15	658.72	142.44	1051.62	115.64	114.29	1417.84	57.53	52.42	41.88	337.39	20.94	70.69	23.71	385.69	641.95	25.12	545.82	311.58	3454.39	72.36
Null-5	serum	Wrn null		9.57	329.94	27.62	33.09	19.87	21.84	9.26	OOR <	113.93	295.59	461.22	665.23	464.66	105.56	753.41	105.03	OOR <	1576.61	36.73	32.39	50.46	266.5	14.27	53.84	16.31	280.86	361.88	20.97	433.49	209.94	1134.78	52.59
Null-6	serum	Wrn null		18.11	439.58	92	65.77	32.3	24.39	22.32	441.2	107.42	287.05	735.74	873.85	1342.05	187.51	1096.6	168.51	125.69	2052.06	72.31	72.4	68.07	360.01	29.11	76.28	35.83	653.03	991.61	24.08	568.37	449.27	10636.6	163.95
OOR< out of range
	Mean	wild type mouse		21.6312	489.721	78.2713	49.945	29.5725	29.9188	23.1462	485.002	119.809	247.555	784.824	978.883	797.625	149.57	1172.81	186.504	162.693	1605.36	53.3925	62.0413	75.8575	365.096	35.2712	83.3475	23.5963	365.795	1095.46	25.8325	625.296	339.134	7238.72	82.9112
	Mean	Wrn helicase mutant		17.9125	572.954	41.2687	46.61	27.8212	24.4475	21.2912	275.223	191.311	299.887	690.555	976.021	338.032	125.435	576.519	204.761	164.204	1809.86	21.1238	58.6462	62.3975	365.38	29.125	74.9962	8.9675	203.546	941.113	29.0025	604.539	107.186	601.714	34.3025
	Mean	Wrn null		10.8933	351.472	58.6167	36.9567	20.2067	20.03	11.59	295.137	116.093	261.69	509.553	726.56	591.793	133.338	785.127	102.113	101.075	1540.48	40.4017	41.0233	47.64	265.853	17.345	55.675	19.6583	358.915	516.835	20.2667	437.028	234.973	3680.18	67.3533
	STDEV	wild type mouse		12.2036	112.643	66.3303	29.4918	14.7146	11.0216	10.6553	143.898	71.0368	69.3751	372.163	393.024	787.898	71.2549	569.265	50.188	65.7657	169.414	50.5335	31.0034	27.276	102.315	17.2	38.3435	23.9492	312.046	301.646	13.861	240.415	344.944	9413.85	93.3397
	STDEV	Wrn helicase mutant		8.46159	295.547	22.5401	17.1179	6.3455	6.63626	8.32806	129.689	32.8378	43.8959	189.79	237.244	156.346	38.8984	288.032	128.182	38.8429	254.121	13.3461	19.0579	20.8285	70.9235	9.30408	16.5909	5.85124	95.405	175.745	9.96548	142.248	89.9749	616.282	18.243
	STDEV	Wrn null		4.89387	73.4685	32.5204	17.5087	7.80622	5.27422	6.44153	141.022	12.4167	68.2251	142.609	166.941	385.515	32.7448	238.46	38.9009	45.776	264.664	20.1041	19.752	13.5785	74.5662	6.7164	15.2728	8.81018	164.247	336.009	5.65204	106.801	126.666	3607.74	49.1702
		ANOVA		N/S	N/S	N/S	N/S	N/S	N/S	N/S	N/S	0.009975	N/S	N/S	N/S	N/S	N/S	0.026534	N/S	N/S	N/S	N/S	N/S	N/S	N/S	0.04556	N/S	N/S	N/S	N/S	N/S	N/S	N/S	N/S	N/S
		FC	Wrn helicase mutant/wild type mouse	0.828084	1.16996	0.527253	0.933227	0.940781	0.81713	0.919857	0.567468	1.59681	1.2114	0.879885	0.997077	0.423799	0.838637	0.491573	1.09789	1.00929	1.12739	0.395631	0.945278	0.822562	1.00078	0.825743	0.899802	0.380039	0.556449	0.859106	1.12271	0.966804	0.316059	0.0831244	0.413726
		Tukey test	Wrn helicase mutant/wild type mouse	N/S	N/S	N/S	N/S	N/S	N/S	N/S	N/S	P < 0.05	N/S	N/S	N/S	N/S	N/S	P < 0.05	N/S	N/S	N/S	N/S	N/S	N/S	N/S	N/S	N/S	N/S	N/S	N/S	N/S	N/S	N/S	N/S	N/S
		FC	Wrn null/wild type mouse	0.503592	0.717697	0.748891	0.739947	0.683292	0.66948	0.500729	0.608528	0.968989	1.0571	0.649258	0.742234	0.741944	0.891478	0.669443	0.547514	0.621263	0.959585	0.756692	0.661227	0.62802	0.728173	0.49176	0.667986	0.833113	0.981192	0.471799	0.784541	0.698914	0.692863	0.508402	0.812355
		Tukey test	Wrn null/wild type mouse	N/S	N/S	N/S	N/S	N/S	N/S	N/S	N/S	N/S	N/S	N/S	N/S	N/S	N/S	N/S	N/S	N/S	N/S	N/S	N/S	N/S	N/S	P < 0.05	N/S	N/S	N/S	N/S	N/S	N/S	N/S	N/S	N/S
		FC	Wrn helicase mutant/Wrn null	1.64435	1.63016	0.704045	1.26121	1.37684	1.22054	1.83704	0.932526	1.64791	1.14596	1.35522	1.34335	0.5712	0.940727	0.7343	2.00524	1.62458	1.17487	0.522844	1.42958	1.30977	1.37437	1.67916	1.34704	0.456168	0.567115	1.82092	1.43104	1.38329	0.456163	0.163501	0.509292
		Tukey test	Wrn helicase mutant/Wrn null	N/S	N/S	N/S	N/S	N/S	N/S	N/S	N/S	P < 0.05	N/S	N/S	N/S	N/S	N/S	N/S	N/S	P < 0.01	N/S	N/S	N/S	N/S	N/S	N/S	N/S	N/S	N/S	N/S	N/S	N/S	N/S	N/S	N/S
FC: fold change
N/S: not significant (P-value > 0.05)
Cytokiness with significant differences between groups are highlighted in yellow
Cytokines exhibiting at least a 1.5-fold difference between groups are indicated in red
List of acronyms
IL-1a	Interleukin-1 alpha
IL-1b	Interluekin-1 beta
IL-2	Interleukin-2
IL-3	Interleukin-3
IL-4	Interleukin-4
IL-5	Interleukin-5
IL-6	Interleukin-6
IL-9	Interleukin-9
IL-10	Interleukin-10
IL-12	Interleukin-12
IL-13	Interleukin-13
IL-15	Interleukin-15
IL-17	Interleukin-17
IL-18	Interleukin-18
G-CSF	Granulocyte-colony stimulating factor
GM-CSF	Granulocyte-macrophage colony-stimulating factor
M-CSF	Macrophage colony-stimulating factor
LIF	Leukemia Inhibitory Factor
IFN-g	Interferon gamma
KC	Katacalcin
MCP-1	Monocyte Chemotactic Protein 1
MIP-1a	Macrophage Inflammatory Protein 1 alpha
MIP-1b	Macrophage Inflammatory Protein 1 beta
MIP-2	Macrophage Inflammatory Protein 2
MIG	Monokine Induced by IFN Gamma
RANTES	regulated on activation, normal T cell expressed and secreted
TNF-a	Tumor Necrosis Factor-alpha
FGF-basic	Fibroblast Growth Factor-basic
PDGF-bb	Platelet-Derived Growth Factor (BB chains)
VEGF	Vascular Endothelial Growth Factor

## Sheet: Metabolic hormones
Sample Identification	Material	Sample Description	Metabolic hormones (pg/mL)	C-peptide 2	GIP	Leptin	Resistin
WT-1	serum	Wild type		1037.75	35.53	738.7	1874.01
WT-2	serum	Wild type		948.05	7.78	787.08	5485.04
WT-3	serum	Wild type		1660.82	38.4	1630.87	1305.33
WT-4	serum	Wild type		1322.49	19.1	2018.73	2635.69
WT-5	serum	Wild type		2445.64	101.52	4609.62	9994.3
WT-6	serum	Wild type		4172.65	929.39	6314.01	5133.79
WT-7	serum	Wild type		2356.69	220.69	4077.11	3267.7
WT-8	serum	Wild type		1875.89	247.57	2420.84	3731.01
WS-1	serum	Wrn helicase mutant		1729.19	188.98	7458.85	7474.04
WS-2	serum	Wrn helicase mutant		1686.68	172.6	7381.82	3885.91
WS-3	serum	Wrn helicase mutant		763.55	112.24	3566.15	1379.04
WS-4	serum	Wrn helicase mutant		1895.5	52.76	1159.14	2208.84
WS-5	serum	Wrn helicase mutant		OOR <	52.63	422.99	5581.46
WS-6	serum	Wrn helicase mutant		443.79	51.45	135.07	3699.26
WS-7	serum	Wrn helicase mutant		214	OOR <	290.95	4059.58
WS-8	serum	Wrn helicase mutant		2203.07	154.79	3015.03	3326
Null-1	serum	Wrn null		2433.45	85.56	2781.11	6401.35
Null-2	serum	Wrn null		1202.33	203.78	4665.37	6976.12
Null-3	serum	Wrn null		1612.8	142.48	428.08	2500.21
Null-4	serum	Wrn null		2619.36	247.57	1451.04	3748.25
Null-5	serum	Wrn null		1077.64	147.72	1455.61	13321.7
Null-6	serum	Wrn null		OOR <	325.48	4625.94	21672.2
OOR< out of range
	Mean	wild type mouse		1977.5	199.998	2824.62	4178.36
	Mean	Wrn helicase mutant		1276.54	112.207	2928.75	3951.77
	Mean	Wrn null		1789.12	351.472	58.6167	36.9567
	STDEV	wild type mouse		1046.37	308.739	1988.21	2762.48
	STDEV	Wrn helicase mutant		785.313	60.731	3045.8	1897
	STDEV	Wrn null		704.641	85.7742	1774.47	17.5087
		ANOVA		N/S	N/S	N/S	N/S
		FC	Wrn helicase mutant/wild type mouse	0.645533	0.561043	1.03687	0.94577
		Tukey test	Wrn helicase mutant/wild type mouse	N/S	N/S	N/S	N/S
		FC	Wrn null/wild type mouse	0.904737	1.75738	0.0207521	0.00884478
		Tukey test	Wrn null/wild type mouse	N/S	N/S	N/S	N/S
		FC	Wrn helicase mutant/Wrn null	0.713503	0.319249	49.9645	106.93
		Tukey test	Wrn helicase mutant/Wrn null	N/S	N/S	N/S	N/S
FC: fold change
N/S: not significant (P-value > 0.05)
List of acronyms
C-peptide 2	Connecting-peptide 2
GIP	Gastric Inhibitory Polypeptide

## Sheet: Cardiovascular factors
Sample Identification	Material	Sample Description	Cardiovascular risk factors (ng/mL)	sE-Selectin	sICAM-1	Pecam-1	sP-selectin	proMMP-9	Thrombomodulin	PAI-1
WT-1	serum	Wild type		472.11	69.45	24.44	1538.89	41.47	29.35	1.5
WT-2	serum	Wild type		658.33	41.22	15.94	1141.84	12.81	23.51	1.17
WT-3	serum	Wild type		284.09	24.68	10.49	580.67	5.77	14.69	0.67
WT-4	serum	Wild type		380.93	32.23	14.49	1126.27	21.17	22.04	1.43
WT-5	serum	Wild type		365.25	40.8	17.8	2718.39	111.79	27.7	1.69
WT-6	serum	Wild type		210.06	39.28	17.3	1143.48	10.17	22.38	0.81
WT-7	serum	Wild type		274.32	38.54	16.8	1202.58	32.18	20.29	1.36
WT-8	serum	Wild type		284.39	44.38	18.51	1008.64	43.32	23.9	1.73
WS-1	serum	Wrn helicase mutant		219.1	42.57	9.82	764.88	13.8	22.1	2.18
WS-2	serum	Wrn helicase mutant		221.27	38.82	15.65	793.88	8.42	22.91	1.5
WS-3	serum	Wrn helicase mutant		227.75	38.32	17.73	702.2	7.8	30.63	4.52
WS-4	serum	Wrn helicase mutant		352.27	32.79	25.28	894.9	27.12	29	4.01
WS-5	serum	Wrn helicase mutant		428.9	24.93	18.08	797.1	16.57	29	5.61
WS-6	serum	Wrn helicase mutant		477.99	33.31	12.17	708.62	7.16	23.44	10.15
WS-7	serum	Wrn helicase mutant		469.43	28.44	11.15	882.75	17.01	30.51	0.98
WS-8	serum	Wrn helicase mutant		133.18	24.66	12.39	700.59	24.6	26.97	1.12
WSV-1	serum	Wrn null		195.25	35.05	11.15	595.02	19.96	28.35	0.72
WSV-2	serum	Wrn null		265.68	26.56	13.05	1064.92	10.73	23.57	0.94
WSV-3	serum	Wrn null		257.88	43.91	15.58	1007.82	21.17	34.43	0.89
WSV-4	serum	Wrn null		136.93	32.36	14.49	1070.64	30.2	22.1	0.98
WSV-5	serum	Wrn null		274.02	44.5	10.85	931.39	30.87	27.58	1.14
WSV-6	serum	Wrn null		111.64	33.78	8.63	982.59	23.48	25.55	OOR <
		Mean	wild type mouse	366.185	41.3225	16.9712	1307.59	34.835	22.9825	1.295
		Mean	Wrn helicase mutant	316.236	32.98	15.2838	780.615	15.31	26.82	3.75875
		Mean	Wrn null	206.9	36.0267	12.2917	942.063	22.735	26.93	0.934
		STDEV	wild type mouse	142.944	12.9413	3.93157	627.916	34.1637	4.49104	0.38752
		STDEV	Wrn helicase mutant	132.782	6.64799	5.05501	77.3897	7.58601	3.51833	3.09831
		STDEV	Wrn null	70.2355	6.97148	2.56945	177.845	7.43948	4.36376	0.151921
		ANOVA		N/S	N/S	N/S	N/S	N/S	N/S	0.026716
		FC	Wrn helicase mutant/wild type mouse	0.863597	0.798112	0.900567	0.596985	0.439501	1.16697	2.90251
		Tukey test	Wrn helicase mutant/wild type mouse	N/S	N/S	N/S	N/S	N/S	N/S	P < 0.05
		FC	Wrn null/wild type mouse	0.565015	0.871841	0.724264	0.720455	0.652648	1.17176	0.721236
		Tukey test	Wrn null/wild type mouse	N/S	N/S	N/S	N/S	N/S	N/S	N/S
		FC	Wrn helicase mutant/Wrn null	1.52845	0.915433	1.24342	0.828623	0.673411	0.995915	4.02436
		Tukey test	Wrn helicase mutant/Wrn null	N/S	N/S	N/S	N/S	N/S	N/S	P < 0.05
FC: fold change
N/S: not significant (P-value > 0.05)
Cytokines with significant differences between groups are highlighted in yellow
Cytokines exhibiting at least a 1.5-fold difference between groups are indicated in red
List of acronyms
sICAM-1	secreted InterCellular Adhesion Molecule 1
Pecam-1	Platelet endothelial cell adhesion molecule-1
proMMP-9	pro Matrix MetalloPeptidase 9
PAI-1	Plasminogen Activator Inhibitor-1
