# Supplementary material for: Metabolic and Phenotypic Differences between Mice Producing a Werner Syndrome Helicase Mutant Protein and Wrn Null Mice
Source: PLoS One. 2015 Oct 8;10(10):e0140292. doi: 10.1371/journal.pone.0140292 (PMC4598085; doi:10.1371/journal.pone.0140292)
Supplement: S3 Table — Metabolites include amino acids and biogenic amines, acylcarnitines, lysophosphatidylcholines, phophatidylcholines, sphingomyelins, hexoses, and prostaglandins. (XLSX) [file pone.0140292.s011.xlsx]

## Sheet: Amino acids & biogenic amines
Concentration [µM]	Sample Identification	Material	Sample Description	Ala	Arg	Asn	Asp	Cit	Gln	Glu	Gly	His	Ile	Leu	Lys	Met	Orn	Phe	Pro	Ser	Thr	Trp	Tyr	Val	ADMA	alpha-AAA	Carnosine	Creatinine	DOPA	Dopamine	Histamine	Kynurenine	Met-SO	Nitro-Tyr	OH-Pro	PEA	Putrescine	Sarcosine	SDMA	Serotonin	Spermidine	Spermine	Taurine
	WT-1	serum	wild type mouse	513.617	138.892	67.607	14.7727	62.5483	496.029	51.2972	249.865	75.7391	135.803	241.981	293.098	89.49	55.9066	80.1783	145.571	203.292	210.076	96.8963	106.61	237.66	1.11924	1.95703	0.699106	12.6598	0.0255332	0	0.0278594	1.16689	1.6629	0.00820392	0.0337127	0.0011837	0.940784	4.70932	0.24355	3.92126	0.562358	0.0962665	352.721
	WT-2	serum	wild type mouse	462.897	134.84	52.6288	13.174	64.496	599.189	46.2438	274.487	65.641	110.376	195.117	247.842	63.8106	46.3608	77.8109	141.514	159.635	181.348	100.681	100.531	207.988	1.01639	2.10965	0.793927	13.2327	0.0197682	0.00115197	0.0189171	1.0146	1.18228	0.00321609	0.0738001	0.00421393	0.880424	4.04179	0.270131	0.701268	0.484043	0.0460198	280.65
	WT-3	serum	wild type mouse	634.206	125.594	79.5059	18.899	46.2823	788.615	68.9882	354.871	94.9173	121.043	228.912	252.326	55.6402	79.4358	101.428	140.356	158.504	129.954	110.717	89.43	217.561	1.00385	2.09971	0.498605	12.6758	0.0321667	0.00265571	0.024139	0.989423	1.03386	0.00300872	0.0485792	0.00280377	0.688339	3.21037	0.172513	9.55552	0.635483	0.083183	334.996
	WT-4	serum	wild type mouse	433.694	123.53	43.0874	15.8759	53.7324	546.986	53.4259	195.368	47.8946	94.4668	143.724	220.209	47.0534	48.4577	58.9736	102.921	109.205	151.347	79.9625	65.746	168.9	0.837514	1.75433	0.465488	13.0632	0.0298274	0	0.0176619	0.963981	1.10547	0.00812215	0.0098139	0.00306055	0.632905	3.0423	0.184381	2.59704	0.386891	0.0604414	351.636
	WT-5	serum	wild type mouse	524.646	150	50.912	31.6041	62.3235	558.24	63.7669	251.447	62.1651	119.948	218.333	254.814	63.7116	58.5294	89.9977	129.179	161.69	250.074	80.0303	95.9985	241.778	1.16797	2.89866	0.955899	16.3579	0.0299103	0.0214906	0.172074	1.02455	1.37018	0.00819695	0.00525041	0.00291957	1.12229	3.97893	0.429641	25.4665	1.5725	0.47202	467.799
	WT-6	serum	wild type mouse	1231.02	186.695	106.855	26.5432	96.4468	751.622	76.5729	366.153	100.635	189.483	410.491	393.868	131.996	98.0708	131.039	328.321	262.417	295.394	105.531	130.69	339.671	1.7719	4.34773	0.65049	14.0428	0.0569072	0.00319348	0.0518325	1.21244	3.11365	0.00406379	0.0272851	0.00300159	0.883969	5.2265	0.133886	11.3478	0.432326	0.0857513	513.504
	WS-1	serum	Wrn helicase mutant mouse	690.245	163.749	65.8089	14.9117	66.6769	573.08	33.8254	271.566	66.613	115.536	256.972	273.085	85.928	70.0748	85.489	183.999	147.108	213.766	89.9711	105.346	221.527	1.08674	2.36969	0.46433	12.8474	0.0198664	0	0.0652171	0.98863	1.97839	0.00995022	0.0833229	0.00331349	0.892634	3.49312	0.205797	4.3079	0.36884	0.0697527	387.532
	WS-2	serum	Wrn helicase mutant mouse	511.884	139.878	54.9203	14.3858	61.2764	544.773	27.1012	191.74	74.4673	134.905	255.075	251.194	78.6089	63.2702	83.7074	140.108	133.989	189.133	105.056	87.6245	240.14	1.11036	1.82638	0.263869	12.5164	0.0389672	0.0011573	0.0604492	1.13672	1.5377	0	0.0411353	0.00178852	0.633198	2.64783	0.253176	0.416866	0.261805	0.0473783	364.495
	WS-3	serum	Wrn helicase mutant mouse	700.79	129.71	118.412	12.2051	70.7833	590.996	58.8221	324.03	102.962	139.533	236.711	237.073	70.2386	71.7191	125.176	220.003	213.155	185.91	113.552	131.708	260.46	1.06057	1.46819	0.46109	12.7231	0.0139901	0	0.0621442	0.952202	1.50219	0.00487107	0.0685538	0.00270174	0.83862	2.91535	0.0646935	4.6573	0.721789	0.0803691	325.1
	WS-4	serum	Wrn helicase mutant mouse	545.46	160.892	51.4582	15.3894	56.9613	505.415	46.0425	228.765	68.7455	116.591	237.702	252.934	95.183	58.5351	88.7526	181.191	142.948	167.913	88.5337	105.017	217.512	1.2059	1.77559	0.541588	12.2968	0.0129741	0	0.0468362	1.00434	1.91963	0.00484128	0.0699044	0.00216024	0.802982	4.46541	0.290304	7.99323	0.341874	0.0584067	375.616
	WS-5	serum	Wrn helicase mutant mouse	523.851	149.802	47.8904	21.4324	44.2695	525.579	56.4966	267.764	70.3862	90.3879	173.281	275.605	68.0089	52.0501	77.8624	133.101	149.286	162.917	75.7305	106.152	177.483	1.15275	2.07144	0.624158	16.3579	0.0105087	0.00270193	0.0637587	1.03171	1.44334	0.00439932	0.0840238	0.00200701	1.18595	5.25099	0.270287	3.36663	0.510656	0.0763832	348.206
	WS-6	serum	Wrn helicase mutant mouse	435.156	160.828	47.7038	15.6358	71.8471	542.654	55.5801	217.728	66.3834	130.942	215.873	352.276	76.0915	71.8142	92.2497	134.55	148.429	184.528	97.1736	126.952	249.665	1.30225	2.6911	0.820485	16.3579	0.0378635	0.00457629	0.0711227	1.11616	1.01235	0.004021	0.0974059	0.00295158	1.89229	5.14842	0.325412	0.367664	0.964347	0.0989882	397.52
	Null-1	serum	Wrn null	580.902	157.647	47.5639	9.79073	82.9818	682.799	31.7894	223.976	95.2676	119.202	228.361	274.823	93.2486	74.2975	100.01	170.678	198.282	222.346	94.877	95.713	195.267	1.3071	1.93349	0.906116	13.6635	0.00769795	0	0.0327286	1.02637	1.20848	0.0163838	0.0267955	0.00315989	0.782634	2.58332	0.200073	7.71665	0.46843	0.0467085	415.74
	Null-2	serum	Wrn null	668.52	199.182	59.5399	17.8313	59.9405	763.245	40.2132	252.981	88.9173	127.148	253.8	430.733	102.587	108.679	89.6738	204.439	159.843	191.241	101.24	145.575	254.018	0.97004	2.62545	0.658427	14.6868	0.00265902	0.023274	0.0161427	1.20553	1.47959	0.0139573	0.0388255	0.00254806	0.85041	4.08437	0.19514	10.0756	0.516896	0.049874	484.83
	Null-3	serum	Wrn null	486.767	189.366	62.7052	18.3984	69.8117	485.467	47.8908	224.473	78.8965	125.987	236.923	420.066	117.045	86.452	97.4403	173.239	111.78	285.116	102.696	174.214	264.279	1.33614	2.46035	0.865974	16.6333	0.0180084	0	0.0436927	2.05625	1.49688	0	0	0.00345597	1.2428	3.73224	0.283282	8.48153	0.825473	0.0631381	343.483
	Null-4	serum	Wrn null	685.933	143.903	56.7894	27.1343	69.8255	650.985	48.9745	288.812	93.7259	138.536	293.094	430.448	111.43	113.672	97.5018	242.08	139.983	220.602	112.651	112.654	183.123	0.949851	2.03096	0.819698	15.0637	0.0215845	0	0.0376969	1.02183	1.65611	0.0467341	0	0.0047625	1.00268	2.25113	0.277381	9.55757	0.482771	0.0619146	422.647
	Null-5	serum	Wrn null	481.303	111.262	58.1125	12.0275	83.4207	388.392	42.0624	188.684	72.992	111.479	216.818	286.161	80.2526	88.7834	94.8097	137.039	132.383	197.174	123.837	128.611	214.626	1.54361	2.19082	0.816198	16.3579	0.0272017	0	0.0395617	1.068	1.17115	0.0241626	0.0358183	0.00280383	1.07084	2.40423	0	3.79499	0.649688	0.0514511	346.327
	Null-6	serum	Wrn null	491.276	134.691	43.9328	21.8852	77.3184	663.758	67.1098	190.61	65.1655	104.621	174.927	365.938	69.2402	76.8839	87.247	106.451	163.693	147.179	111.705	128.159	191.738	1.22331	2.66395	0.800975	16.3579	0.0177324	0.0312126	0.0471066	1.04305	0.885874	0.0257339	0	0.0026649	1.27713	4.15511	0.264468	28.3523	0.824928	0.0738175	429.272
		Mean	wild type mouse	633.347	143.258	66.7661	20.1448	64.3049	623.447	60.0491	282.032	74.4986	128.52	239.76	277.026	75.2836	64.4602	89.9046	164.644	175.79	203.032	95.6364	98.1676	235.593	1.15281	2.52785	0.677253	13.6584	0.0323522	0.00474862	0.0520807	1.06198	1.57806	0.00580194	0.0330736	0.00286385	0.858117	4.03487	0.239017	8.93157	0.678934	0.140614	383.551
		Mean	Wrn helicase mutant mouse	567.898	150.81	64.3657	15.66	61.9691	547.083	46.3113	250.265	74.9262	121.316	229.269	273.695	79.0098	64.5773	92.2062	165.492	155.819	184.028	95.0027	110.467	227.798	1.15309	2.03373	0.529253	13.6011	0.0223617	0.00140592	0.061588	1.03829	1.5656	0.00580194	0.0740577	0.00248709	1.04095	3.98685	0.234945	3.51827	0.528219	0.0718797	366.411
		Mean	Wrn null	565.783	156.009	54.7739	17.8446	73.8831	605.774	46.34	228.256	82.4941	121.162	233.987	368.028	95.634	91.4613	94.4472	172.321	150.994	210.61	107.834	130.821	217.175	1.22168	2.31751	0.811231	15.3279	0.015814	0.0090811	0.0361549	1.23684	1.31635	0.0211619	0.0169066	0.00323253	1.03775	3.20173	0.203391	11.3298	0.628031	0.0578173	407.05
		STDEV	wild type mouse	300.761	23.3382	23.5884	7.34141	17.1857	118.854	11.6431	66.2115	20.1986	32.8259	90.4951	61.7961	31.1976	20.2285	24.5864	81.6657	51.8703	62.0891	12.9737	21.2922	57.2888	0.323988	0.972814	0.183962	1.37842	0.0128076	0.00830814	0.0600838	0.102136	0.785441	0.00262293	0.0254878	0.000970566	0.177386	0.841789	0.105628	9.08404	0.446773	0.163389	88.2054
		STDEV	Wrn helicase mutant mouse	105.67	13.6759	27.3057	3.08268	10.3563	31.0733	13.1998	47.217	14.0506	18.008	31.2217	41.1276	10.1594	8.1086	16.8645	35.246	28.6454	17.9975	13.3298	16.2434	29.5771	0.0892462	0.441791	0.186153	1.56844	0.0128139	0.00188269	0.00809956	0.0732473	0.352579	0.00317027	0.0192963	0.000594991	0.454233	1.12793	0.0923748	2.88147	0.267988	0.0179643	26.6094
		STDEV	Wrn null	93.9693	33.4141	7.35313	6.35037	9.08836	139.904	11.902	38.1946	12.1168	12.1011	39.2667	72.0135	18.4131	16.3042	4.97992	47.9273	29.9368	45.5365	10.3155	27.1116	34.2614	0.228583	0.310125	0.0843213	1.10191	0.00905979	0.0142906	0.0109815	0.407185	0.280251	0.0155332	0.0189388	0.000821038	0.200924	0.882216	0.106803	8.6304	0.165617	0.0102775	54.0192
		ANOVA		N/S	N/S	N/S	N/S	N/S	N/S	N/S	N/S	N/S	N/S	N/S	0.024176	N/S	0.013313	N/S	N/S	N/S	N/S	N/S	N/S	N/S	N/S	N/S	0.023311	N/S	N/S	N/S	N/S	N/S	N/S	N/S	0.002458	N/S	N/S	N/S	N/S	N/S	N/S	N/S	N/S
		FC	Wrn helicase mutant mouse/wild type mouse	0.896661	1.05271	0.964047	0.777373	0.963676	0.877513	0.771224	0.887366	1.00574	0.943943	0.956244	0.987974	1.0495	1.00182	1.0256	1.00515	0.886394	0.906397	0.993374	1.12529	0.966913	1.00025	0.804529	0.781471	0.995801	0.691196	0.296069	1.18255	0.977696	0.992106	0.80671	2.23918	0.868444	1.21306	0.9881	0.982963	0.393913	0.778012	0.511186	0.955313
		Tukey test	Wrn helicase mutant mouse/wild type mouse	N/S	N/S	N/S	N/S	N/S	N/S	N/S	N/S	N/S	N/S	N/S	N/S	N/S	N/S	N/S	N/S	N/S	N/S	N/S	N/S	N/S	N/S	N/S	N/S	N/S	N/S	N/S	N/S	N/S	N/S	N/S	0.002458	N/S	N/S	N/S	N/S	N/S	N/S	N/S	N/S
		FC	Wrn null/wild type mouse	0.893323	1.089	0.820386	0.885815	1.14895	0.971654	0.771702	0.809327	1.10732	0.942751	0.975923	1.3285	1.27032	1.41888	1.05053	1.04663	0.858943	1.03732	1.12755	1.33263	0.921823	1.05974	0.916788	1.19783	1.12223	0.488808	1.91237	0.694209	1.16465	0.834157	3.64739	0.511181	1.12873	1.20933	0.793517	0.850946	1.26851	0.925026	0.411178	1.06127
		Tukey test	Wrn null/wild type mouse	N/S	N/S	N/S	N/S	N/S	N/S	N/S	N/S	N/S	N/S	N/S	P < 0.05	N/S	N/S	N/S	N/S	N/S	N/S	N/S	N/S	N/S	N/S	N/S	N/S	N/S	N/S	N/S	N/S	N/S	N/S	N/S	0.002458	N/S	N/S	N/S	N/S	N/S	N/S	N/S	N/S
		FC	Wrn helicase mutant mouse/Wrn null	1.00374	0.966677	1.17511	0.87758	0.838745	0.903113	0.999381	1.09642	0.908261	1.00126	0.979835	0.743679	0.826169	0.706061	0.976273	0.960371	1.03196	0.873786	0.881005	0.84441	1.04891	0.943863	0.877552	0.652407	0.887343	1.41404	0.154818	1.70345	0.839475	1.18935	0.221174	4.38041	0.769397	1.00308	1.24522	1.15514	0.310533	0.841071	1.24322	0.900163
		Tukey test	Wrn helicase mutant mouse/Wrn null	N/S	N/S	N/S	N/S	N/S	N/S	N/S	N/S	N/S	N/S	N/S	P < 0.05	N/S	P < 0.05	N/S	N/S	N/S	N/S	N/S	N/S	N/S	N/S	N/S	P < 0.05	N/S	N/S	N/S	N/S	N/S	N/S	N/S	0.002458	N/S	N/S	N/S	N/S	N/S	N/S	N/S	N/S
FC: fold change
N/S: not significant (P-value > 0.05)
Metabolites with significant differences between groups are highlighted in yellow
Metabolite exhibiting at least a 1.5-fold difference between groups are indicated in red

## Sheet: Acylcarnitines
Concentration [µM]	Sample Identification	Material	Sample Description	C0	C2	C3	C3-DC (C4-OH)	C3-OH	C3:1	C4	C4:1	C5	C5-DC (C6-OH)	C5-M-DC	C5-OH (C3-DC-M)	C5:1	C5:1-DC	C6 (C4:1-DC)	C6:1	C7-DC	C8	C9	C10	C10:1	C10:2	C12	C12-DC	C12:1	C14	C14:1	C14:1-OH	C14:2	C14:2-OH	C16	C16-OH	C16:1	C16:1-OH	C16:2	C16:2-OH	C18	C18:1	C18:1-OH	C18:2
	WT-1	serum	wild type mouse	20.9586	15.909	0.373054	0.122199	0.0155704	0.00391652	0.26682	0.0193868	0.107862	0.0160958	0.0316857	0.0555401	0.0256982	0.00737633	0.064686	0.0196913	0.0140635	0.0897599	0.00937291	0.110661	0.0860564	0.0241472	0.0505267	0.0648068	0.075301	0.0679064	0.0764282	0.00826053	0.0176327	0.0110104	0.169829	0.00793907	0.057003	0.00931815	0.0102126	0.0112498	0.0362833	0.128246	0.0124119	0.0686362
	WT-2	serum	wild type mouse	22.459	14.9444	0.47546	0.107022	0.0136804	0.00677682	0.525603	0.0179386	0.108354	0.0168029	0.0267196	0.0506163	0.022284	0.00750617	0.0803196	0.0223837	0.0141988	0.104198	0.0100824	0.102505	0.0831693	0.0259698	0.0414813	0.0575499	0.0675216	0.0552923	0.0649241	0.00819349	0.0131238	0.00856582	0.145921	0.00737051	0.0479375	0.00842965	0.00848723	0.00982318	0.0324824	0.10848	0.0127448	0.0644523
	WT-3	serum	wild type mouse	22.37	15.687	0.419755	0.107296	0.0121154	0.00538744	0.341039	0.0169054	0.135349	0.0119755	0.0284786	0.0448468	0.0159747	0.00525194	0.0740923	0.0172221	0.0107197	0.0936875	0.00762052	0.0868207	0.0687208	0.0200771	0.0420802	0.062567	0.0656537	0.0573638	0.0696784	0.00726888	0.0133648	0.0081195	0.130633	0.00671795	0.0604635	0.0084165	0.00912546	0.00689799	0.0263381	0.116332	0.0115806	0.0532546
	WT-4	serum	wild type mouse	17.9322	13.3395	0.317951	0.101493	0.0123339	0.00563089	0.238082	0.0203053	0.0729795	0.0187937	0.025629	0.0411839	0.0174367	0.00400844	0.0532495	0.0154306	0.0122914	0.0811895	0.0111091	0.0965348	0.068999	0.0194409	0.0426026	0.0570325	0.0659602	0.0519119	0.0621206	0.00829882	0.0107602	0.00795022	0.131973	0.00681599	0.0524382	0.00812813	0.00712778	0.00781315	0.0293352	0.106833	0.0138743	0.0434675
	WT-5	serum	wild type mouse	22.6872	17.3421	0.439503	0.131566	0.0142468	0.00451485	0.499463	0.0167217	0.117033	0.0200766	0.0275032	0.0623712	0.0172053	0.00830601	0.0730841	0.0228508	0.0138923	0.101675	0.010007	0.100057	0.0976329	0.020014	0.0544448	0.0633876	0.0837921	0.0662651	0.0785794	0.0114354	0.0214029	0.0075967	0.186611	0.00887056	0.0707948	0.0104095	0.0126171	0.00977662	0.0442565	0.151486	0.0170152	0.0734748
	WT-6	serum	wild type mouse	24.0613	16.4503	0.362471	0.126109	0.0145362	0.0051117	0.743882	0.0184386	0.133128	0.0135867	0.0220252	0.048469	0.0174816	0.00739605	0.0620605	0.0208687	0.0169055	0.0899358	0.00966102	0.0972548	0.091339	0.0194684	0.0400645	0.0621928	0.0808012	0.033965	0.0782316	0.00670291	0.0106476	0.00946451	0.0905437	0.00787589	0.0372207	0.00828018	0.00591532	0.00796596	0.0261112	0.0691417	0.0115713	0.0311035
	WS-1	serum	Wrn helicase mutant mouse	14.3357	11.2244	0.231359	0.0884297	0.0153046	0.00527506	0.243091	0.0193419	0.0888079	0.0126219	0.0297836	0.0473322	0.0143178	0.00692799	0.0509008	0.0167217	0.00933781	0.103544	0.0103349	0.0956069	0.0547303	0.0325472	0.0362668	0.0586894	0.0470469	0.0341356	0.0543167	0.00640527	0.0105036	0.00672533	0.0760157	0.00495696	0.0330874	0.00606434	0.00581854	0.00695203	0.0233559	0.0622079	0.00975449	0.0267577
	WS-2	serum	Wrn helicase mutant mouse	15.6449	10.1178	0.157571	0.0762656	0.0132163	0.00904996	0.192758	0.0161311	0.0615145	0.0146319	0.0234993	0.0411825	0.0172518	0.00782082	0.0509178	0.0221359	0.0130947	0.0952663	0.0107449	0.100834	0.0631701	0.0222916	0.0394669	0.0568331	0.0593374	0.0381002	0.0707164	0.00968345	0.0124317	0.00976177	0.0861386	0.00577931	0.0472401	0.00761607	0.00542321	0.00759249	0.018918	0.0801331	0.0114002	0.0280175
	WS-3	serum	Wrn helicase mutant mouse	20.0849	12.5648	0.412042	0.101356	0.0181597	0.00632993	0.265804	0.0161311	0.124091	0.0171081	0.0306706	0.0398233	0.0226584	0.0106211	0.0568057	0.0206988	0.0146574	0.0926447	0.00733215	0.084711	0.107108	0.0218468	0.0428372	0.0629878	0.0890333	0.053718	0.0620507	0.0104104	0.015134	0.00884759	0.104166	0.00674947	0.0553991	0.0104611	0.0089252	0.0109431	0.025653	0.0950842	0.0127355	0.0548143
	WS-4	serum	Wrn helicase mutant mouse	18.741	12.5863	0.334425	0.101851	0.0156105	0.00872424	0.292405	0.0198278	0.0848165	0.0122781	0.0204712	0.0441833	0.0215475	0.00583579	0.0543	0.0188046	0.0155454	0.105644	0.00962881	0.115173	0.101518	0.0228051	0.0448388	0.0637084	0.0785508	0.0564131	0.0644758	0.0118318	0.0137362	0.00992977	0.116967	0.00886529	0.0447717	0.00791899	0.0087713	0.0119157	0.0347077	0.0882402	0.0112273	0.0449091
	WS-5	serum	Wrn helicase mutant mouse	20.0592	13.0124	0.395147	0.104325	0.0156002	0.00737487	0.295913	0.0192135	0.0867639	0.0175731	0.0294952	0.050437	0.0167809	0.00794887	0.0636344	0.0227731	0.0190188	0.121811	0.00983921	0.108787	0.100778	0.0206306	0.0427798	0.0583506	0.0849029	0.0532933	0.0666112	0.012341	0.0150244	0.00930862	0.132988	0.007772	0.0492835	0.00769004	0.0101252	0.0104518	0.0346016	0.111658	0.0164149	0.0636554
	WS-6	serum	Wrn helicase mutant mouse	22.513	14.1398	0.531793	0.111395	0.0196724	0.0063615	0.657798	0.0192833	0.150423	0.0207004	0.0324986	0.0614318	0.0273432	0.00864699	0.100066	0.0184328	0.0155949	0.11727	0.0102221	0.104065	0.106357	0.0235419	0.04819	0.0628115	0.0828612	0.0546385	0.0642749	0.0084974	0.014177	0.00950239	0.163767	0.00858835	0.0440681	0.010057	0.00812301	0.00965566	0.0419654	0.11616	0.0111202	0.062718
	Null-1	serum	Wrn null	25.9224	18.2958	0.225531	0.102471	0.0126013	0.00498688	0.285125	0.0208514	0.102077	0.0159978	0.037731	0.0591708	0.0174138	0.0048826	0.0584245	0.0239598	0.0121293	0.122478	0.0176027	0.119533	0.0590733	0.0229293	0.040694	0.0476525	0.0535004	0.052216	0.0930466	0.0077242	0.00993239	0.0109049	0.106023	0.00755074	0.0530772	0.00806244	0.00985142	0.0102724	0.0264874	0.0891162	0.0164756	0.0404064
	Null-2	serum	Wrn null	29.5825	20.7087	0.413553	0.143742	0.0115795	0.00427731	0.317704	0.0193419	0.133266	0.0203264	0.031305	0.0694276	0.018868	0.0103441	0.0496906	0.0305782	0.0162375	0.0937977	0.0296245	0.110688	0.0782401	0.0219427	0.0543082	0.0575543	0.0682646	0.048262	0.0652159	0.00590453	0.0113293	0.0103788	0.106028	0.00656247	0.0437287	0.00565349	0.00645839	0.00991446	0.0291334	0.0825256	0.0150248	0.0378869
	Null-3	serum	Wrn null	24.6441	17.8265	0.461728	0.129746	0.0154163	0.00494873	0.322128	0.0198278	0.133116	0.0140622	0.0254589	0.0572313	0.0296394	0.0202513	0.0578866	0.0259431	0.0183393	0.711871	0.0271402	0.250245	0.0691226	0.0339992	0.0494153	0.0517569	0.0652234	0.0586346	0.0674499	0.00847792	0.0123612	0.00972292	0.157575	0.00913495	0.0585898	0.00735568	0.0121054	0.00888413	0.0319864	0.115051	0.0149151	0.0620001
	Null-4	serum	Wrn null	25.7528	19.1405	0.279873	0.128489	0.0135835	0.00628558	0.281199	0.0198278	0.117923	0.011992	0.0364545	0.0773757	0.0202806	0.00935099	0.0529116	0.0240802	0.0128306	0.126777	0.0230489	0.105539	0.065449	0.0204276	0.0485952	0.0567559	0.0605142	0.0687663	0.0839745	0.00700127	0.0152594	0.00847977	0.163971	0.00659024	0.0704844	0.00671605	0.012421	0.00666324	0.0344361	0.132666	0.017555	0.0555183
	Null-5	serum	Wrn null	25.2577	20.5879	0.353113	0.118909	0.011394	0.0051592	0.573773	0.0198278	0.137414	0.0216551	0.0347865	0.072008	0.0192879	0.00795847	0.0717954	0.0209027	0.0137515	0.10051	0.0217976	0.11226	0.0734505	0.0219372	0.0508296	0.0592027	0.069459	0.0810606	0.093214	0.00630315	0.0156528	0.00982754	0.192508	0.00768659	0.0667001	0.00786632	0.0106512	0.0130455	0.0413512	0.144585	0.0187281	0.0777536
	Null-6	serum	Wrn null	20.769	16.6835	0.32431	0.110525	0.0122898	0.00292506	0.784246	0.0161311	0.11435	0.0196768	0.0401772	0.0588825	0.0203589	0.00476687	0.0874748	0.022739	0.0121481	0.0928749	0.0205393	0.100888	0.077942	0.022649	0.0558047	0.0522265	0.0572833	0.0875971	0.103929	0.00815152	0.0169989	0.00997968	0.17892	0.00850475	0.0865388	0.00741764	0.0124026	0.0104986	0.0400017	0.162206	0.0208262	0.0876676
		Mean	wild type mouse	21.7447	15.612	0.398032	0.115947	0.0137472	0.00522304	0.435815	0.0182827	0.112451	0.0162219	0.0270069	0.0505045	0.0193467	0.00664082	0.0679153	0.0197412	0.0136785	0.0934076	0.00964216	0.0989723	0.0826529	0.0215196	0.0452	0.0612561	0.0731716	0.0554507	0.0716604	0.00836001	0.0144887	0.00878453	0.142585	0.00759833	0.0543096	0.00883035	0.00891425	0.00892112	0.0324678	0.11342	0.0131997	0.0557315
		Mean	Wrn helicase mutant mouse	18.5631	12.2742	0.343723	0.0972704	0.0162606	0.00718593	0.324628	0.0182889	0.0994028	0.0158189	0.0277364	0.0473983	0.0199833	0.00796693	0.0627708	0.0199278	0.0145415	0.10603	0.00968368	0.10153	0.0889436	0.0239439	0.0423966	0.0605635	0.0736221	0.0483831	0.0637409	0.00986155	0.0135011	0.00901258	0.11334	0.00711856	0.0456416	0.00830125	0.00786441	0.00958513	0.029867	0.0922474	0.0121088	0.046812
		Mean	Wrn null	25.3214	18.8738	0.343018	0.122314	0.0128107	0.00476379	0.427363	0.0196571	0.123024	0.0172851	0.0343189	0.0656826	0.0209748	0.00959239	0.0630306	0.0247005	0.0142394	0.208051	0.0232922	0.133192	0.0705463	0.0239808	0.0499412	0.0541915	0.0623741	0.0660894	0.0844716	0.00726043	0.013589	0.00988226	0.150837	0.00767162	0.0631865	0.0071786	0.0106483	0.00987972	0.0338994	0.121025	0.0172541	0.0602055
		STDEV	wild type mouse	2.1123	1.3711	0.0574252	0.0122452	0.00133122	0.000982703	0.191655	0.00139903	0.0226657	0.00305948	0.00319695	0.00760543	0.0037961	0.00164265	0.00978295	0.00292758	0.00207638	0.0084793	0.00115228	0.00783378	0.0117663	0.0028137	0.00583988	0.00320378	0.00794969	0.0122469	0.00712881	0.00163928	0.00423018	0.00126603	0.0336315	0.000806317	0.0114282	0.000878552	0.00235835	0.00162489	0.00694732	0.0272237	0.00205494	0.0162511
		STDEV	Wrn helicase mutant mouse	3.05202	1.41136	0.134199	0.0126988	0.00229293	0.00147923	0.167549	0.00176147	0.0320401	0.00324763	0.00467566	0.00790609	0.00476622	0.00162173	0.0188701	0.00233845	0.00320465	0.0116339	0.00121631	0.0106177	0.0235209	0.00432622	0.00414789	0.00293758	0.0166416	0.00964272	0.00546614	0.0021986	0.00176792	0.00118227	0.0321224	0.00156465	0.00737384	0.00165774	0.00185853	0.00194605	0.00862849	0.0201089	0.00231233	0.016491
		STDEV	Wrn null	2.82458	1.58773	0.0863824	0.0148109	0.0014983	0.00111119	0.206638	0.00232328	0.013812	0.00385037	0.00525975	0.00837658	0.00437954	0.00569864	0.0141589	0.00332553	0.0025239	0.247244	0.00440787	0.0576903	0.00750954	0.00498404	0.00532615	0.00437135	0.0063424	0.0158729	0.0154228	0.00103087	0.0027807	0.000812056	0.0367669	0.00102468	0.0149189	0.000881199	0.00230364	0.00209273	0.00590539	0.0313769	0.00228341	0.0198868
		ANOVA		0.002415	<.0001	N/S	0.007947	N/S	N/S	N/S	N/S	N/S	N/S	N/S	0.002458	N/S	N/S	N/S	N/S	N/S	N/S	N/S	N/S	N/S	N/S	N/S	N/S	N/S	N/S	0.011206	N/S	N/S	N/S	N/S	N/S	N/S	N/S	N/S	N/S	N/S	N/S	N/S	N/S
		FC	Wrn helicase mutant mouse/wild type mouse	0.853685	0.786204	0.863555	0.838918	1.18283	1.37581	0.744876	1.00034	0.883965	0.97516	1.02701	0.938497	1.0329	1.19969	0.924251	1.00945	1.06309	1.13513	1.00431	1.02584	1.07611	1.11265	0.937977	0.988693	1.00616	0.872542	0.889486	1.17961	0.931843	1.02596	0.794897	0.936859	0.840397	0.940082	0.882228	1.07443	0.919895	0.813327	0.917352	0.839956
		Tukey test	Wrn helicase mutant mouse/wild type mouse	N/S	P < 0.01	N/S	P < 0.01	N/S	N/S	N/S	N/S	N/S	N/S	N/S	P < 0.01	N/S	N/S	N/S	N/S	N/S	N/S	N/S	N/S	N/S	N/S	N/S	N/S	N/S	N/S	P < 0.01	N/S	N/S	N/S	N/S	N/S	N/S	N/S	N/S	N/S	N/S	N/S	N/S	N/S
		FC	Wrn null/wild type mouse	1.16449	1.20893	0.861785	1.05491	0.931879	0.912074	0.980606	1.07517	1.09403	1.06554	1.27074	1.30053	1.08415	1.44446	0.928076	1.25122	1.04101	2.22735	2.41566	1.34575	0.853524	1.11437	1.10489	0.88467	0.852436	1.19186	1.17878	0.868471	0.937905	1.12496	1.05788	1.00965	1.16345	0.812947	1.19453	1.10745	1.04409	1.06706	1.30716	1.08028
		Tukey test	Wrn null/wild type mouse	N/S	P < 0.01	N/S	P < 0.01	N/S	N/S	N/S	N/S	N/S	N/S	N/S	P < 0.01	N/S	N/S	N/S	N/S	N/S	N/S	N/S	N/S	N/S	N/S	N/S	N/S	N/S	N/S	P < 0.01	N/S	N/S	N/S	N/S	N/S	N/S	N/S	N/S	N/S	N/S	N/S	N/S	N/S
		FC	Wrn helicase mutant mouse/Wrn null	0.733101	0.650332	1.00205	0.795253	1.2693	1.50845	0.759608	0.930397	0.807993	0.91518	0.808197	0.721627	0.952729	0.830547	0.995878	0.806778	1.02122	0.509634	0.415747	0.762278	1.26078	0.998458	0.848931	1.11758	1.18033	0.732085	0.754584	1.35826	0.993536	0.911995	0.751407	0.927908	0.722332	1.15639	0.738557	0.970182	0.881048	0.762216	0.701789	0.777537
		Tukey test	Wrn helicase mutant mouse/Wrn null	P < 0.01	P < 0.01	N/S	P < 0.01	N/S	N/S	N/S	N/S	N/S	N/S	N/S	P < 0.01	N/S	N/S	N/S	N/S	N/S	N/S	N/S	N/S	N/S	N/S	N/S	N/S	N/S	N/S	P < 0.01	N/S	N/S	N/S	N/S	N/S	N/S	N/S	N/S	N/S	N/S	N/S	N/S	N/S
FC: fold change
N/S: not significant (P-value > 0.05)
Metabolites with significant differences between groups are highlighted in yellow
Metabolite exhibiting at least a 1.5-fold difference between groups are indicated in red

## Sheet: Lysophosphatidylcholines
Concentration [µM]	Sample Identification	Material	Sample Description	lysoPC a C14:0	lysoPC a C16:0	lysoPC a C16:1	lysoPC a C17:0	lysoPC a C18:0	lysoPC a C18:1	lysoPC a C18:2	lysoPC a C20:3	lysoPC a C20:4	lysoPC a C24:0	lysoPC a C26:0	lysoPC a C26:1	lysoPC a C28:0	lysoPC a C28:1
	WT-1	serum	wild type mouse	3.40801	208.965	5.37104	2.92635	81.1537	38.6013	158.674	7.11813	35.1876	0.562868	0.159021	0.0798096	0.185653	0.152618
	WT-2	serum	wild type mouse	3.47187	202.994	5.25609	3.16821	82.2971	37.3701	153.546	6.55365	32.8897	0.556955	0.100189	0.0559754	0.154436	0.116149
	WT-3	serum	wild type mouse	3.10849	170.23	6.33591	2.43121	74.3016	44.7589	150.566	9.84445	50.626	0.473222	0.109586	0.0513283	0.17894	0.130199
	WT-4	serum	wild type mouse	3.22607	177.098	5.7542	2.18092	70.8408	37.8546	138.228	8.95412	34.8089	0.435479	0.112158	0.0529636	0.156618	0.120051
	WT-5	serum	wild type mouse	2.60673	158.128	4.87732	2.1071	62.0169	39.5682	155.12	9.64195	39.3376	0.579654	0.194028	0.100611	0.190789	0.170352
	WT-6	serum	wild type mouse	3.60994	234.579	9.23006	3.20086	99.1788	63.783	207.033	18.504	56.185	0.505256	0.164842	0.0745015	0.183579	0.149003
	WS-1	serum	Wrn helicase mutant mouse	3.58711	177.252	5.05879	2.57781	76.6644	32.7728	126.365	8.88082	37.9457	0.590578	0.141472	0.165035	0.34203	0.245506
	WS-2	serum	Wrn helicase mutant mouse	4.22049	199.039	7.16227	2.81025	90.5537	53.129	170.758	15.9554	50.4837	0.69416	0.761504	0.435494	0.526011	0.754077
	WS-3	serum	Wrn helicase mutant mouse	3.7307	147.763	6.23096	2.87189	61.7298	37.416	162.31	7.72738	47.9961	0.572539	0.522734	0.28233	0.673293	0.759008
	WS-4	serum	Wrn helicase mutant mouse	3.60288	184.023	4.98705	3.07482	72.9884	34.0617	151.237	6.52593	29.6288	0.588489	0.504553	0.17554	0.435459	0.32518
	WS-5	serum	Wrn helicase mutant mouse	3.29537	180.837	3.71599	3.41145	73.7727	29.3543	136.948	5.81214	23.8679	0.518956	0.3732	0.0846717	0.503287	0.290888
	WS-6	serum	Wrn helicase mutant mouse	3.48496	194.19	4.37184	3.36933	76.4205	35.2959	145.681	7.76923	33.7083	0.560422	0.143553	0.0557702	0.21294	0.129224
	Null-1	serum	Wrn null	3.9061	275.251	10.364	3.83871	98.8067	64.9855	237.493	16.9134	60.799	0.61006	0.521338	0.260489	0.46724	0.858353
	Null-2	serum	Wrn null	4.78957	291.354	6.88864	3.8569	127.505	58.6373	221.027	12.2581	43.0108	0.548343	0.183076	0.113704	0.295984	0.281236
	Null-3	serum	Wrn null	3.27448	196.333	5.15803	3.35115	73.0513	39.2418	175.359	10.2199	44.27	0.876051	0.584018	0.222715	0.411017	0.393774
	Null-4	serum	Wrn null	4.32821	287.387	10.9627	4.27544	103.402	69.8383	227.751	16.5984	56.1329	0.430129	0.649608	0.242232	0.51483	0.70483
	Null-5	serum	Wrn null	4.42842	297.878	11.2955	4.45261	110.958	65.8492	233.259	15.053	59.8535	0.525345	0.336763	0.139081	0.3804	0.572262
	Null-6	serum	Wrn null	4.6808	288.346	13.6469	4.6333	107.314	74.0621	250.363	18.6307	60.8108	0.457637	0.555782	0.320434	0.642615	0.40487
		Mean	wild type mouse	3.23852	191.999	6.13744	2.66911	78.2982	43.656	160.528	10.1027	41.5058	0.518905	0.139971	0.0691981	0.175003	0.139729
		Mean	Wrn helicase mutant mouse	3.65358	180.517	5.25448	3.01926	75.3549	37.0049	148.883	8.77848	37.2717	0.587524	0.407836	0.199807	0.448837	0.417314
		Mean	Wrn null	4.2346	272.758	9.71931	4.06802	103.506	62.1024	224.209	14.9456	54.1462	0.574594	0.471764	0.216443	0.452014	0.535887
		STDEV	wild type mouse	0.357031	28.513	1.5939	0.49169	12.6239	10.2151	23.8356	4.32859	9.61626	0.0571037	0.0379027	0.0194175	0.0155735	0.0210902
		STDEV	Wrn helicase mutant mouse	0.313394	18.0326	1.25292	0.328552	9.24772	8.34484	16.2732	3.67465	10.4	0.0583819	0.240679	0.140114	0.159082	0.27098
		STDEV	Wrn null	0.562702	38.1595	3.12059	0.47361	17.8638	12.3276	25.89	3.15439	8.32746	0.16112	0.176245	0.0774582	0.119717	0.217282
		ANOVA		0.003357	0.000125	0.007124	0.000133	0.005335	0.002299	<.0001	0.035839	0.019711	N/S	0.011023	0.030388	0.000942	0.011456
		FC	Wrn helicase mutant mouse/wild type mouse	1.12817	0.940199	0.856136	1.13119	0.96241	0.847648	0.92746	0.868923	0.897989	1.13224	2.91373	2.88746	2.56474	2.9866
		Tukey test	Wrn helicase mutant mouse/wild type mouse	N/S	N/S	N/S	N/S	P < 0.05	N/S	N/S	N/S	N/S	N/S	P < 0.05	P < 0.01	P < 0.01	P < 0.05
		FC	Wrn null/wild type mouse	1.30757	1.42062	1.58361	1.52411	1.32195	1.42254	1.3967	1.47936	1.30455	1.10732	3.37045	3.12787	2.5829	3.8352
		Tukey test	Wrn null/wild type mouse	P < 0.01	P < 0.01	P < 0.05	P < 0.01	N/S	P < 0.05	P < 0.05	N/S	N/S	N/S	P < 0.05	P < 0.01	P < 0.01	P < 0.05
		FC	Wrn helicase mutant mouse/Wrn null	0.862794	0.661822	0.540623	0.742194	0.728024	0.59587	0.664038	0.587364	0.688354	1.0225	0.864492	0.923139	0.99297	0.778734
		Tukey test	Wrn helicase mutant mouse/Wrn null	N/S	P < 0.01	P < 0.01	P < 0.01	P < 0.01	P < 0.01	P < 0.01	P < 0.05	P < 0.05	N/S	N/S	N/S	N/S	N/S
FC: fold change
N/S: not significant (P-value > 0.05)
Metabolites with significant differences between groups are highlighted in yellow
Metabolite exhibiting at least a 1.5-fold difference between groups are indicated in red

## Sheet: Phosphatidylcholines
Concentration [µM]	Sample Identification	Material	Sample Description	PC aa C24:0	PC aa C26:0	PC aa C28:1	PC aa C30:0	PC aa C30:2	PC aa C32:0	PC aa C32:1	PC aa C32:2	PC aa C32:3	PC aa C34:1	PC aa C34:2	PC aa C34:3	PC aa C34:4	PC aa C36:0	PC aa C36:1	PC aa C36:2	PC aa C36:3	PC aa C36:4	PC aa C36:5	PC aa C36:6	PC aa C38:0	PC aa C38:1	PC aa C38:3	PC aa C38:4	PC aa C38:5	PC aa C38:6	PC aa C40:1	PC aa C40:2	PC aa C40:3	PC aa C40:4	PC aa C40:5	PC aa C40:6	PC aa C42:0	PC aa C42:1	PC aa C42:2	PC aa C42:4	PC aa C42:5	PC aa C42:6	PC ae C30:0	PC ae C30:1	PC ae C30:2	PC ae C32:1	PC ae C32:2	PC ae C34:0	PC ae C34:1	PC ae C34:2
	WT-1	serum	wild type mouse	0.0593618	0.589378	0.146092	0.937283	0	12.888	6.80889	1.85029	0.188756	154.835	378.737	30.0076	1.0259	2.19791	37.7695	271.243	121.263	210.072	12.1777	0.574686	2.12866	0.570648	31.5944	122.115	42.5377	156.362	0.342101	0.756319	1.04983	3.82449	6.83504	43.3027	0.12754	0.134682	0.364439	0.412247	0.47043	1.84156	0.167096	0.150604	0.0828753	0.824864	0.34687	0.520637	4.26662	7.11572
	WT-2	serum	wild type mouse	0.0420853	0.552417	0.115261	0.932287	0	11.0682	6.59586	1.96486	0.210116	148.449	368.903	29.3278	1.04007	2.11997	37.5778	266.376	105	193.185	11.5089	0.570601	1.96542	0.306368	27.1068	109.975	36.278	133.934	0.346348	0.669641	0.92599	3.57946	6.20275	39.1975	0.110601	0.11633	0.339418	0.413956	0.440669	1.80338	0.166723	0.111022	0.0636967	0.662451	0.322043	0.528312	4.26596	6.90257
	WT-3	serum	wild type mouse	0.0560993	0.54585	0.12631	0.91043	0	13.3248	7.29463	1.61876	0.158994	130.574	308.797	22.1402	0.943638	2.07377	38.7127	245.025	116.999	191.656	10.9105	0.546402	1.69694	0.559583	35.7299	128.694	50.5676	123.315	0.314074	0.581524	1.02113	3.70618	7.7088	35.5966	0.127936	0.103181	0.289215	0.343461	0.419361	1.4704	0.150726	0.0533615	0.053346	0.640572	0.260072	0.498275	3.63628	4.55335
	WT-4	serum	wild type mouse	0.0539845	0.557507	0.115634	0.785122	0	11.7292	8.23032	1.68402	0.166956	142.818	319.22	25.9035	0.918965	1.98166	35.8397	233.986	107.714	184.531	11.5303	0.52667	1.4896	0.530661	32.2651	111.489	39.3335	129.459	0.304046	0.584762	0.954781	3.48664	6.64958	38.0414	0.105975	0.104804	0.293588	0.328019	0.434459	1.58714	0.150318	0.0901355	0.0623155	0.597247	0.26812	0.43875	3.46547	4.81523
	WT-5	serum	wild type mouse	0.0716417	0.640631	0.145948	0.919603	0	12.1986	10.3157	2.34961	0.208408	156.627	314.977	33.0738	1.29973	1.88455	35.955	225.636	107.355	190.226	13.6131	0.659842	1.85002	0.664389	29.7276	107.464	42.8053	132.239	0.341089	0.61016	0.952548	3.58176	6.88325	35.7736	0.120091	0.104602	0.335644	0.342115	0.431	1.63849	0.165591	0.0909745	0.0757863	0.695465	0.310519	0.453196	4.04968	6.13479
	WT-6	serum	wild type mouse	0.0691454	0.577265	0.147774	1.01772	0	13.4911	11.8907	2.63648	0.153812	195.165	404.623	31.4657	1.41288	2.16047	53.7917	319.424	174.532	240.237	18.3648	0.93968	2.04872	0.813768	55.4539	148.817	67.0534	169.636	0.343553	0.723822	1.39938	4.95394	10.7195	48.8101	0.124322	0.104835	0.3694	0.395074	0.522981	1.93352	0.166332	0.0803677	0.0616382	0.696878	0.297117	0.471619	4.13131	5.17647
	WS-1	serum	Wrn helicase mutant mouse	0.0755911	0.633029	0.274064	0.999773	0.0394775	12.4619	7.07485	1.66444	0.16671	136.224	365.037	24.1035	0.926615	2.39421	37.3594	267.818	116.536	199.434	12.6048	0.683554	1.82458	0.382251	36.9921	131.56	44.684	139.755	0.366974	0.543566	0.911129	3.80943	7.30378	43.4845	0.121535	0.117591	0.23914	0.326495	0.399305	1.77895	0.233722	0.109987	0.103519	0.6596	0.250874	0.436572	3.77376	4.7454
	WS-2	serum	Wrn helicase mutant mouse	0.202804	0.956191	0.471362	1.06049	0.0531306	12.5607	10.1259	1.8399	0.192638	157.678	353.287	20.9982	0.986023	3.65339	41.7211	269.993	139.147	207.778	14.5431	0.730868	2.03939	0.909309	52.5045	141.844	55.3309	146.142	0.489623	0.69335	1.22181	4.18124	9.46549	50.2911	0.150637	0.134772	0.281068	0.375688	0.481346	1.77866	0.467222	0.258239	0.154084	0.761879	0.324661	0.595124	3.31656	3.61102
	WS-3	serum	Wrn helicase mutant mouse	0.118239	1.03331	0.485808	1.13872	0.0881648	11.9591	6.16672	1.65071	0.179037	83.2467	301.639	19.4586	1.00641	2.50094	31.5564	254.628	112.478	168.764	9.54792	0.494192	2.00302	0.556511	26.4884	94.5385	40.3893	91.5569	0.380539	0.605606	0.738273	2.7574	5.64827	22.6082	0.107097	0.100957	0.298783	0.260633	0.288518	1.18805	0.336464	0.2599	0.10759	0.669154	0.321647	0.579374	3.1015	4.78272
	WS-4	serum	Wrn helicase mutant mouse	0.0724856	0.676532	0.383025	0.982356	0.00396505	10.5772	7.82623	2.02476	0.210657	155.342	409.858	30.569	1.05329	2.32307	39.6781	291.637	116.816	193.879	12.5969	0.620714	2.25243	0.516737	28.7706	103.896	36.9923	131.93	0.406228	0.842014	1.05938	4.0981	6.03964	35.7774	0.147706	0.134631	0.419169	0.429323	0.44568	1.95435	0.25504	0.113189	0.116452	0.71546	0.319633	0.498686	3.96772	7.05001
	WS-5	serum	Wrn helicase mutant mouse	0.0724786	0.803716	0.325205	1.00575	0.0405454	12.0114	5.64137	1.82072	0.213361	145.767	397.123	27.3325	0.997082	3.06836	38.1411	290.687	106.08	190.972	10.8541	0.630423	1.81462	0.365672	26.8614	100.184	35.5627	126.288	0.377051	0.796522	0.903482	3.61369	5.86251	33.2683	0.116058	0.10004	0.406141	0.394549	0.412916	1.78203	0.289653	0.21768	0.15748	0.688349	0.407821	0.57602	3.92351	7.44531
	WS-6	serum	Wrn helicase mutant mouse	0.0503898	0.568738	0.141536	0.991635	0	11.4264	6.31158	1.75585	0.169096	151.322	373.613	27.3021	0.961343	2.12976	35.1113	259.717	107.969	194.399	11.3738	0.54281	1.86366	0.286292	30.9317	110.326	38.9342	135.332	0.350887	0.804515	1.07444	4.15074	6.6948	37.6178	0.108991	0.122326	0.366375	0.414369	0.449016	2.00205	0.158882	0.101403	0.0752142	0.657207	0.362069	0.525572	4.20603	7.13055
	Null-1	serum	Wrn null	0.246786	1.45415	0.650492	1.39098	0	14.7047	11.3603	3.11645	0.259151	195.175	592.325	29.6926	1.23313	3.19456	43.4038	364.867	168.759	262.274	17.5858	0.908974	1.96538	0.799302	47.1295	129.146	62.0779	195.821	0.327433	0.562609	1.04094	4.84868	8.68897	44.4923	0.132284	0.109676	0.281051	0.343425	0.526571	1.57666	0.294111	0.300204	0.146252	0.971368	0.40544	0.62991	4.83994	7.14061
	Null-2	serum	Wrn null	0.0684875	0.552367	0.508009	1.53907	0	15.4686	7.53896	1.8456	0.205114	175.705	612.319	20.6178	0.871867	2.67863	46.4581	406.365	162.192	232.7	12.9966	0.609695	2.28694	0.786283	44.9949	129.27	49.3685	175.861	0.289647	0.562509	0.751189	4.25646	7.52476	51.2808	0.101064	0.10031	0.266072	0.315013	0.422021	1.388	0.203315	0.120016	0.128496	1.00928	0.537163	0.596359	4.39911	7.59486
	Null-3	serum	Wrn null	0.173435	0.866923	0.644336	1.35555	0.0308014	14.7856	7.66273	2.56936	0.261614	146.048	557.386	25.7309	1.22241	2.52305	32.4755	331.533	142.89	262.819	15.9651	0.752806	1.93098	0.452444	36.6297	133.034	58.2454	187.491	0.313293	0.523051	0.812603	3.64951	7.20265	39.4515	0.140637	0.0916736	0.263758	0.289759	0.341643	1.32421	0.387119	0.229029	0.100926	0.936081	0.43722	0.529804	4.48172	7.66101
	Null-4	serum	Wrn null	0.103463	0.774693	0.716821	1.39062	0.000561544	15.0369	10.1338	2.67343	0.187697	186.56	520.603	30.3293	1.32489	2.34284	38.3626	316.3	166.903	236.979	16.9259	0.854353	1.93456	0.670895	47.5247	122.733	65.1174	194.205	0.282456	0.476244	0.895095	3.72196	8.40952	42.7866	0.134097	0.093593	0.28502	0.304791	0.40071	1.23278	0.244087	0.163177	0.116974	0.744375	0.391504	0.658908	4.6444	6.16251
	Null-5	serum	Wrn null	0.0879393	0.953536	0.530769	1.23861	0	14.2291	7.92955	2.52379	0.231371	149.919	476.8	31.502	1.19951	2.39602	34.6042	285.231	140.9	229.638	14.6889	0.799645	1.82541	0.651195	41.954	132.122	60.5689	191.546	0.277456	0.506737	0.829028	3.95578	8.15057	44.3955	0.126722	0.110691	0.248663	0.277073	0.37848	1.31134	0.259067	0.144313	0.141735	0.762585	0.333453	0.528666	4.1295	6.36047
	Null-6	serum	Wrn null	0.160082	0.661582	0.634836	1.26785	0	14.2088	9.55424	3.17282	0.192689	158.318	472.449	32.1398	1.21612	2.39984	38.2361	314.627	176.839	216.031	15.8732	0.816008	1.84067	0.545067	48.5847	120.914	67.1008	169.051	0.27725	0.524354	0.956405	4.00707	8.99223	38.0027	0.162683	0.087868	0.268509	0.292986	0.401261	1.3348	0.250482	0.272855	0.147477	0.749748	0.414611	0.537549	3.99053	6.32274
		Mean	wild type mouse	0.0587197	0.577175	0.132836	0.917075	0	12.45	8.52267	2.01734	0.181174	154.745	349.21	28.6531	1.10687	2.06972	39.9411	260.282	122.144	201.651	13.0176	0.636313	1.86323	0.574236	35.313	121.426	46.4293	140.824	0.331868	0.654371	1.05061	3.85541	7.49982	40.1203	0.119411	0.111406	0.331951	0.372479	0.45315	1.71241	0.161131	0.0960775	0.0666096	0.686246	0.30079	0.485132	3.96922	5.78302
		Mean	Wrn helicase mutant mouse	0.0986647	0.778585	0.346833	1.02979	0.0375472	11.8328	7.19111	1.79273	0.188583	138.263	366.759	24.9606	0.988459	2.58915	38.9234	272.413	116.504	192.538	11.9201	0.617093	1.96628	0.502795	33.7581	113.724	41.9822	128.5	0.395217	0.714262	0.984751	3.76843	6.83575	37.1746	0.125337	0.118386	0.335113	0.366843	0.412797	1.74735	0.290164	0.176733	0.119056	0.691941	0.331118	0.535225	3.71484	5.79417
		Mean	Wrn null	0.140032	0.877209	0.614211	1.36378	0.00522715	14.739	9.02993	2.65024	0.22294	168.621	538.647	28.3354	1.17799	2.67829	37.2612	336.487	159.747	240.073	15.6726	0.790247	1.96399	0.650864	44.4696	127.87	60.4132	185.663	0.294589	0.525917	0.880877	4.07324	8.16145	43.4016	0.132915	0.0989686	0.268846	0.303841	0.411781	1.3613	0.27303	0.204932	0.13031	0.86224	0.419898	0.580199	4.4142	6.8737
		STDEV	wild type mouse	0.0107896	0.0350902	0.0156088	0.0751429	0	0.952154	2.13548	0.398589	0.0248178	21.9246	40.0868	3.99304	0.201896	0.117686	6.87547	33.999	26.4297	20.7604	2.7778	0.155439	0.237791	0.166963	10.2712	15.6742	11.1728	18.0467	0.0180369	0.0742382	0.177108	0.550821	1.6515	5.10238	0.00918124	0.012383	0.0341332	0.0388668	0.0382425	0.175254	0.00823384	0.0326474	0.0107364	0.0774416	0.0328892	0.0364736	0.338781	1.09269
		STDEV	Wrn helicase mutant mouse	0.0556096	0.185847	0.129647	0.0599873	0.0327269	0.736896	1.62816	0.137719	0.0203319	28.023	38.083	4.22538	0.0428135	0.573098	3.56885	15.5433	11.9208	13.0593	1.72446	0.0873787	0.168637	0.222953	9.9515	18.8064	7.25845	19.3185	0.049683	0.12051	0.16887	0.542782	1.42447	9.39624	0.0191884	0.0154199	0.0728551	0.063114	0.0674083	0.291107	0.105022	0.0766866	0.0316389	0.0405686	0.0520456	0.0606004	0.421199	1.61111
		STDEV	Wrn null	0.0664586	0.316646	0.079271	0.106886	0.0125308	0.482814	1.56377	0.481865	0.0327199	20.2117	58.6394	4.39689	0.156346	0.320219	5.25096	42.9545	14.6282	18.7676	1.64228	0.102916	0.167731	0.135157	4.50359	4.96225	6.26631	10.8271	0.0209496	0.0332603	0.105542	0.437262	0.686264	4.67737	0.020002	0.00958339	0.0130508	0.0233462	0.0625191	0.116777	0.063027	0.0733482	0.0185683	0.12285	0.0671819	0.0564653	0.316097	0.675856
		ANOVA		0.046224	N/S	<.0001	<.0001	0.011842	<.0001	N/S	0.003131	0.030198	N/S	<.0001	N/S	N/S	0.045015	N/S	0.002289	0.002289	0.000707	0.021554	0.044424	N/S	N/S	N/S	N/S	0.005361	<.0001	0.000305	0.004602	N/S	N/S	N/S	N/S	N/S	N/S	N/S	0.030388	N/S	0.007311	0.016065	0.029822	0.000337	0.004715	0.004535	0.020305	0.016346	N/S
		FC	Wrn helicase mutant mouse/wild type mouse	1.68027	1.34896	2.61099	1.1229	> 10	0.950426	0.843763	0.888661	1.0409	0.893493	1.05026	0.871132	0.893026	1.29403	0.932906	1.04661	0.953828	0.954805	0.915692	0.969795	1.05531	0.87559	0.95597	0.936577	0.904219	0.912489	1.19088	1.09152	0.937314	0.97744	0.911455	0.926577	1.04963	1.06266	1.00953	0.984869	0.91095	1.0204	1.80079	1.83948	1.78738	1.0083	1.10083	1.10326	0.935913	1.00193
		Tukey test	Wrn helicase mutant mouse/wild type mouse	N/S	N/S	P < 0.01	N/S	P < 0.01	N/S	N/S	N/S	N/S	N/S	N/S	N/S	N/S	P < 0.05	N/S	N/S	N/S	N/S	N/S	N/S	N/S	N/S	N/S	N/S	N/S	N/S	P < 0.01	N/S	N/S	N/S	N/S	N/S	N/S	N/S	N/S	N/S	N/S	N/S	P < 0.05	P < 0.01	P < 0.01	N/S	P < 0.01	P < 0.01	N/S	N/S
		FC	Wrn null/wild type mouse	2.38475	1.51983	4.62382	1.4871	> 2	1.18385	1.05952	1.31373	1.23053	1.08967	1.54248	0.988912	1.06425	1.25097	0.97452	1.29278	1.30786	1.19054	1.20396	1.24191	1.05408	1.13344	1.2593	1.05307	1.30119	1.3184	0.887669	0.803698	0.838444	1.0565	1.08822	1.08178	1.11309	0.888362	0.809896	0.815728	0.908709	0.794959	1.69446	2.13299	1.95632	1.25646	1.39598	1.19596	1.11211	1.1886
		Tukey test	Wrn null/wild type mouse	P < 0.01	N/S	P < 0.01	P < 0.01	N/S	P < 0.01	N/S	P < 0.05	P < 0.01	N/S	P < 0.01	N/S	N/S	N/S	N/S	P < 0.01	P < 0.01	P < 0.01	N/S	P < 0.05	N/S	N/S	N/S	N/S	P < 0.05	P < 0.01	P < 0.01	N/S	N/S	N/S	N/S	N/S	N/S	N/S	N/S	P < 0.01	N/S	P < 0.05	P < 0.05	P < 0.01	P < 0.01	P < 0.05	P < 0.01	P < 0.01	N/S	N/S
		FC	Wrn helicase mutant mouse/Wrn null	0.704587	0.887571	0.564681	0.755096	7.18312	0.802824	0.796364	0.67644	0.845894	0.819967	0.68089	0.8809	0.839109	1.03443	0.957297	0.80958	0.729304	0.801995	0.760569	0.780887	1.00117	0.772504	0.759128	0.889376	0.694919	0.692118	1.34159	1.35813	1.11792	0.925168	0.837566	0.856526	0.942992	1.1962	1.24649	1.20735	1.00247	1.28359	1.06275	0.862397	0.91364	0.802493	0.788566	0.922484	0.841567	0.842948
		Tukey test	Wrn helicase mutant mouse/Wrn null	N/S	N/S	P < 0.01	P < 0.01	P < 0.01	P < 0.01	N/S	P < 0.01	P < 0.01	N/S	P < 0.01	N/S	N/S	N/S	N/S	P < 0.05	P < 0.01	P < 0.01	P < 0.05	P < 0.01	N/S	N/S	N/S	N/S	P < 0.01	P < 0.01	P < 0.01	P < 0.05	N/S	N/S	N/S	N/S	N/S	N/S	N/S	P < 0.01	N/S	P < 0.01	N/S	N/S	N/S	P < 0.05	P < 0.01	P < 0.01	P < 0.05	N/S
FC: fold change
N/S: not significant (P-value > 0.05)
Metabolites with significant differences between groups are highlighted in yellow
Metabolite exhibiting at least a 1.5-fold difference between groups are indicated in red
[truncated: 31 more columns]

## Sheet: Sphingomyelins
Concentration [µM]	Sample Identification	Material	Sample Description	SM (OH) C14:1	SM (OH) C16:1	SM (OH) C22:1	SM (OH) C22:2	SM (OH) C24:1	SM C16:0	SM C16:1	SM C18:0	SM C18:1	SM C20:2	SM C22:3	SM C24:0	SM C24:1	SM C26:0	SM C26:1
	WT-1	serum	wild type mouse	1.26493	0.378914	3.62602	2.36554	0.306833	23.6182	5.13525	2.21171	0.919278	0.00487049	0.0121495	13.5068	17.306	0.0185712	0.00963371
	WT-2	serum	wild type mouse	1.15471	0.364983	3.65449	1.98846	0.278303	20.4898	4.67574	2.03526	0.75733	0.0146447	0.12947	13.4277	13.5786	0.0100757	0
	WT-3	serum	wild type mouse	1.2343	0.281359	2.26468	1.93991	0.214361	21.0285	3.65069	1.37671	0.595131	0.0201897	0.0835725	9.59657	13.1746	0	0
	WT-4	serum	wild type mouse	0.996393	0.27024	2.16435	1.65385	0.239693	18.6856	4.11504	1.68365	0.738667	0.0477741	0.0291913	10.2077	11.1902	0	0
	WT-5	serum	wild type mouse	1.07248	0.294547	3.0187	1.97865	0.305208	19.2085	4.00658	1.8814	0.738842	0.00289773	0	11.7766	14.4419	0.0199139	0
	WT-6	serum	wild type mouse	1.49792	0.263732	2.21374	1.90739	0.230861	19.8443	4.3034	1.57288	0.787538	0.0215979	0	11.2154	8.02973	0.0165342	0.0184498
	WS-1	serum	Wrn helicase mutant mouse	1.20886	0.315821	2.29964	1.64839	0.272179	20.207	4.13378	1.68761	0.826192	0.059584	0	9.20294	10.3828	0.0136281	0
	WS-2	serum	Wrn helicase mutant mouse	1.35262	0.271844	1.8354	1.72716	0.224084	20.5434	4.11816	1.56992	0.797799	0.02921	0.327306	9.66106	7.50817	0.036542	0
	WS-3	serum	Wrn helicase mutant mouse	1.22714	0.316117	1.69442	1.83732	0.241368	18.8175	2.64574	1.80286	0.651172	0	0.0728828	7.9897	9.12734	0.00095428	0.00497746
	WS-4	serum	Wrn helicase mutant mouse	1.17672	0.332718	3.63524	1.9488	0.274965	19.0231	4.16227	1.85914	0.671119	0	0	13.6248	10.1976	0.0101667	0
	WS-5	serum	Wrn helicase mutant mouse	1.14987	0.367993	4.04691	2.15133	0.393348	19.1522	4.53196	2.03062	0.742412	0.0707556	0.416698	13.544	14.6555	0.0214704	0.0589486
	WS-6	serum	Wrn helicase mutant mouse	1.42785	0.354555	3.90593	2.27846	0.318591	21.3287	4.7707	2.16814	0.758705	0.0297208	0	14.5244	13.6647	0.0087084	0
	Null-1	serum	Wrn null	1.18752	0.452004	0.658381	2.16167	0.427646	18.4388	4.70772	1.76915	0.757244	0.128852	0	13.1697	14.1313	0.0284939	0
	Null-2	serum	Wrn null	1.50351	0.33877	1.48512	2.45301	0.420253	22.6329	5.81907	2.60049	0.959142	0.0372857	0	13.9507	18.8192	0.015433	0.0523436
	Null-3	serum	Wrn null	1.05939	0.290975	1.60864	1.80262	0.264912	18.1967	4.17126	2.19706	0.831692	0.0734671	0	11.8445	15.1099	0.036377	0
	Null-4	serum	Wrn null	1.41374	0.276921	1.26953	2.20174	0.278349	20.3733	4.69872	2.18514	0.843666	0.11977	0	12.064	15.5134	0.0080367	0.00706057
	Null-5	serum	Wrn null	1.39252	0.332991	1.62337	2.55607	0.261335	19.2575	4.75114	1.9867	0.743733	0.139007	0	11.7461	18.5532	0	0
	Null-6	serum	Wrn null	1.42393	0.404692	1.35332	2.64633	0.419536	20.2524	4.78909	1.97979	0.824046	0.150908	0	12.9986	18.2251	0.0193989	0.00265518
		Mean	wild type mouse	1.20346	0.308962	2.82366	1.9723	0.262543	20.4791	4.31445	1.7936	0.756131	0.0186624	0.0423972	11.6218	12.9535	0.0108492	0.00468058
		Mean	Wrn helicase mutant mouse	1.25718	0.326508	2.90292	1.93191	0.287423	19.8453	4.06043	1.85305	0.741233	0.0315451	0.136148	11.4245	10.9227	0.015245	0.0106543
		Mean	Wrn null	1.3301	0.349392	1.33306	2.30357	0.345338	19.8586	4.82283	2.11972	0.826587	0.108215	0	12.6289	16.7253	0.0179566	0.0103432
		STDEV	wild type mouse	0.175411	0.0500928	0.705869	0.228738	0.039693	1.75441	0.525259	0.308393	0.104048	0.0162069	0.0528421	1.61893	3.12896	0.00905678	0.00776859
		STDEV	Wrn helicase mutant mouse	0.109052	0.0339309	1.07843	0.244859	0.0611753	1.00313	0.741249	0.219502	0.068922	0.0294027	0.187009	2.78517	2.72588	0.0123909	0.0237429
		STDEV	Wrn null	0.169339	0.0672811	0.358604	0.311459	0.0847403	1.62824	0.538882	0.283399	0.0769002	0.0437462	0	0.882029	2.03872	0.0132638	0.0207599
		ANOVA		N/S	N/S	0.004669	N/S	N/S	N/S	N/S	N/S	N/S	0.00041	N/S	N/S	0.006235	N/S	N/S
		FC	Wrn helicase mutant mouse/wild type mouse	1.04464	1.05679	1.02807	0.97952	1.09476	0.96905	0.941125	1.03314	0.980297	1.6903	3.21124	0.983023	0.843222	1.40518	2.27629
		Tukey test	Wrn helicase mutant mouse/wild type mouse	N/S	N/S	N/S	N/S	N/S	N/S	N/S	N/S	N/S	N/S	N/S	N/S	N/S	N/S	N/S
		FC	Wrn null/wild type mouse	1.10523	1.13086	0.472103	1.16796	1.31536	0.969699	1.11783	1.18182	1.09318	5.79854	0	1.08666	1.29118	1.65511	2.20982
		Tukey test	Wrn null/wild type mouse	N/S	N/S	P < 0.05	N/S	N/S	N/S	N/S	N/S	N/S	P < 0.01	N/S	N/S	N/S	N/S	N/S
		FC	Wrn helicase mutant mouse/Wrn null	0.945174	0.934503	2.17764	0.838658	0.832292	0.999331	0.841919	0.874195	0.896739	0.291504	#DIV/0!	0.904628	0.653062	0.848991	1.03008
		Tukey test	Wrn helicase mutant mouse/Wrn null	N/S	N/S	P < 0.01	N/S	N/S	N/S	N/S	N/S	N/S	P < 0.01	N/S	N/S	P < 0.01	N/S	N/S
FC: fold change
N/S: not significant (P-value > 0.05)
Metabolites with significant differences between groups are highlighted in yellow
Metabolite exhibiting at least a 1.5-fold difference between groups are indicated in red

## Sheet: Hexoses
Concentration [µM]	Sample Identification	Material	Sample Description	H1
	WT-1	serum	wild type mouse	17900.5
	WT-2	serum	wild type mouse	14278.8
	WT-3	serum	wild type mouse	12471
	WT-4	serum	wild type mouse	14834.6
	WT-5	serum	wild type mouse	14723.5
	WT-6	serum	wild type mouse	17130.4
	WS-1	serum	Wrn helicase mutant mouse	14977.3
	WS-2	serum	Wrn helicase mutant mouse	16353.4
	WS-3	serum	Wrn helicase mutant mouse	12244.8
	WS-4	serum	Wrn helicase mutant mouse	14551.8
	WS-5	serum	Wrn helicase mutant mouse	14803.3
	WS-6	serum	Wrn helicase mutant mouse	14488.3
	Null-1	serum	Wrn null	16178.4
	Null-2	serum	Wrn null	18891.2
	Null-3	serum	Wrn null	15043.2
	Null-4	serum	Wrn null	16423
	Null-5	serum	Wrn null	15678.8
	Null-6	serum	Wrn null	15071.3
		Mean	wild type mouse	15223.1
		Mean	Wrn helicase mutant mouse	14569.8
		Mean	Wrn null	16214.3
		STDEV	wild type mouse	1983.57
		STDEV	Wrn helicase mutant mouse	1327.72
		STDEV	Wrn null	1426.54
		ANOVA		N/S
		FC	Wrn helicase mutant mouse/wild type mouse	0.957083
		Tukey test	Wrn helicase mutant mouse/wild type mouse	N/S
		FC	Wrn null/wild type mouse	1.06511
		Tukey test	Wrn null/wild type mouse	N/S
		FC	Wrn helicase mutant mouse/Wrn null	0.898577
		Tukey test	Wrn helicase mutant mouse/Wrn null	N/S
FC: fold change
N/S: not significant (P-value > 0.05)
Metabolites with significant differences between groups are highlighted in yellow
Metabolite exhibiting at least a 1.5-fold difference between groups are indicated in red

## Sheet: Prostaglandins
Concentration [nM]	Sample Identification	Material	Sample Description	12S-HETE	13S-HODE	14(15)-EpETE	15S-HETE	15S-HpETE	5S-HpETE	6-keto-PGF1a	8-iso PGF2a	9-HODE	AA	DHA	LTB4	LTD4	PGD2	PGE2	PGF2a	TXB2
	WT-1	serum	wild type mouse	113.696	19.9366	0.0867402	1.35714	0.0794712	0.124637	4.04323	0	13.8629	11020.7	8224.01	0.577666	0.0974931	0	50.4639	4.00941	4.9026
	WT-2	serum	wild type mouse	19.2435	21.3249	0.0458329	0.671279	0.181476	0.178864	2.24601	0	13.0141	11644.6	8076.41	0.411404	0.129556	0	62.7752	3.3129	0.711066
	WT-3	serum	wild type mouse	83.1686	23.4746	0.00281077	1.13803	0.22633	0.0723977	2.35732	0	11.4716	14694.6	9178	0.536592	0.0418659	0.750041	17.5155	4.13202	0.511201
	WT-4	serum	wild type mouse	51.2753	13.8802	0.0443097	1.0355	0.045438	0.0339285	1.96606	0	7.92707	11856.1	7094.87	0.290326	0.0602665	0.757381	35.0088	3.68508	1.10926
	WT-5	serum	wild type mouse	1517.15	34.5308	0.0959818	12.7115	0.184376	0.291324	3.47198	0.125404	21.1279	25627.7	9693.43	2.34006	0.331321	4.02585	30.601	6.00533	44.041
	WT-6	serum	wild type mouse	381.356	64.6674	0.0789363	1.85304	0.209076	0.321125	3.25597	0	29.8568	14381.3	6751.9	0.446847	0.0477316	0.858709	69.2155	4.1472	6.90351
	WS-1	serum	Wrn helicase mutant mouse	29.8441	27.7498	0.0183981	0.621565	0.219617	0.227905	2.16884	0	16.9065	11796.3	6473.23	0.435078	0.0383252	0.497454	20.7024	3.95941	1.61559
	WS-2	serum	Wrn helicase mutant mouse	19.3189	14.482	0.140417	0.58587	0.0877304	0.222149	2.03997	0	6.70382	12864.9	6875.72	0.546219	0.0476151	0.374994	15.7663	4.17942	0.871978
	WS-3	serum	Wrn helicase mutant mouse	19.5611	26.7033	0.010374	0.781224	0.0596437	0.297221	2.30653	0	32.3271	10065.7	6127.7	0.693528	0.0343032	0.873997	67.9725	3.86129	1.10287
	WS-4	serum	Wrn helicase mutant mouse	25.4501	18.7092	0.060686	0.482882	0.0336914	0.153312	2.30924	0	9.58602	9313.57	6296.08	0.455032	0.0537469	0	16.7366	4.33876	1.59505
	WS-5	serum	Wrn helicase mutant mouse	31.4638	16.7262	0.0614086	0.431008	0.142566	0.212804	2.29352	0	10.2354	8640.85	6694.1	0.316911	0.0494029	0	23.3072	4.04199	1.53209
	WS-6	serum	Wrn helicase mutant mouse	12.9221	18.8085	0.00449777	0.386449	0.194685	0.1636	2.08101	0	9.81411	11852.2	8737.01	0.395776	0	0	20.5083	4.24306	0.91418
	Null-1	serum	Wrn null	21.4944	33.3723	0.00752731	0.63051	0.0508493	0.194886	2.9964	0	13.481	9056.72	6823.17	0.349009	0.0543992	0	81.3425	3.62081	1.04427
	Null-2	serum	Wrn null	122.956	44.7101	0.0515409	1.09115	0.0489712	0.147338	3.37648	0	18.8065	9924.59	5996.67	0.512975	0.146086	0	87.7846	3.93405	5.59499
	Null-3	serum	Wrn null	159.688	43.9583	0.0444331	2.15187	0.0731874	0.0698044	3.27696	0.0657534	18.1001	14062.4	10385.1	0.326312	0.104033	0	277.041	3.67304	3.21217
	Null-4	serum	Wrn null	95.0284	21.3976	0.100264	1.22284	0.0584936	0.201427	2.8621	0	11.8873	11664.5	8524.71	0.490234	0.100046	0	62.2472	3.73237	5.14018
	Null-5	serum	Wrn null	73.3537	31.4001	0.0203388	0.807104	0.114326	0.0628927	2.28019	0	16.0485	13703.2	9455.92	0.363991	0.0886776	0	178.109	4.19878	1.64211
	Null-6	serum	Wrn null	1399.1	54.4215	0.0148759	9.07567	0.0538168	0.256872	5.28225	0	27.9638	11048.4	7532.31	0.487144	0.083371	1.02176	58.4435	4.30283	48.1847
		Mean	wild type mouse	360.981	29.6357	0.0591019	3.12775	0.154361	0.170379	2.89009	0.0209006	16.21	14870.8	8169.77	0.76715	0.118039	1.06533	44.2633	4.21532	9.69644
		Mean	Wrn helicase mutant mouse	23.0933	20.5298	0.0492969	0.548166	0.122989	0.212832	2.19985	0	14.2622	10755.6	6867.31	0.473757	0.0372322	0.291074	27.4989	4.10399	1.27196
		Mean	Wrn null	311.936	38.21	0.0398301	2.49652	0.0666075	0.155537	3.34573	0.0109589	17.7145	11576.6	8119.65	0.421611	0.0961022	0.170294	124.161	3.91031	10.8031
		STDEV	wild type mouse	581.063	18.4419	0.034874	4.71126	0.0738676	0.116392	0.819111	0.0511959	7.96496	5482.7	1141.53	0.777127	0.109661	1.50143	19.9575	0.933127	17.0246
		STDEV	Wrn helicase mutant mouse	7.09041	5.43254	0.0510999	0.145097	0.0749541	0.0517725	0.120638	0	9.46921	1659.07	954.407	0.131209	0.0196198	0.358778	20.0211	0.180997	0.348343
		STDEV	Wrn null	534.628	11.752	0.0342249	3.26611	0.0249367	0.0773606	1.02441	0.0268437	5.67526	2003.36	1650.14	0.0836948	0.0301105	0.417133	86.7079	0.286223	18.403
		ANOVA		N/S	N/S	N/S	N/S	N/S	N/S	N/S	N/S	N/S	N/S	N/S	N/S	N/S	N/S	0.014166	N/S	N/S
		FC	Wrn helicase mutant mouse/wild type mouse	0.0639737	0.692739	0.8341	0.175259	0.796762	1.24917	0.761169	0	0.879835	0.723267	0.840575	0.617555	0.315422	0.273225	0.621257	0.973588	0.131178
		Tukey test	Wrn helicase mutant mouse/wild type mouse	N/S	N/S	N/S	N/S	N/S	N/S	N/S	N/S	N/S	N/S	N/S	N/S	N/S	N/S	N/S	N/S	N/S
		FC	Wrn null/wild type mouse	0.864133	1.28932	0.673922	0.798184	0.431504	0.912884	1.15765	0.524334	1.09281	0.778479	0.993865	0.549581	0.814156	0.159851	2.80506	0.927643	1.11413
		Tukey test	Wrn null/wild type mouse	N/S	N/S	N/S	N/S	N/S	N/S	N/S	N/S	N/S	N/S	N/S	N/S	N/S	N/S	P < 0.05	N/S	N/S
		FC	Wrn helicase mutant mouse/Wrn null	0.0740322	0.537289	1.23768	0.219572	1.84648	1.36837	0.65751	0	0.80511	0.929077	0.845764	1.12368	0.387423	1.70925	0.221477	1.04953	0.117741
		Tukey test	Wrn helicase mutant mouse/Wrn null	N/S	N/S	N/S	N/S	N/S	N/S	N/S	N/S	N/S	N/S	N/S	N/S	N/S	N/S	P < 0.05	N/S	N/S
FC: fold change
N/S: not significant (P-value > 0.05)
Metabolites with significant differences between groups are highlighted in yellow
Metabolite exhibiting at least a 1.5-fold difference between groups are indicated in red
